# Supplementary material for: On the move: Influence of animal movements on count error during drone surveys
Source: Ecol Evol. 2024 Sep 29;14(10):e70287. doi: 10.1002/ece3.70287 (PMC11439628; doi:10.1002/ece3.70287)
Supplement: Supplementary file 2 — Appendix S2. [file ECE3-14-e70287-s001.csv]

drone	percent	walk	speed	run	raw_count	drone_percent
lawnmower	0	stationary	0	0	1	lawnmower_0
lawnmower	0	stationary	0	1	1	lawnmower_0
lawnmower	0	stationary	0	2	1	lawnmower_0
lawnmower	0	stationary	0	3	1	lawnmower_0
lawnmower	0	stationary	0	4	1	lawnmower_0
lawnmower	0	stationary	0	5	1	lawnmower_0
lawnmower	0	stationary	0	6	1	lawnmower_0
lawnmower	0	stationary	0	7	1	lawnmower_0
lawnmower	0	stationary	0	8	1	lawnmower_0
lawnmower	0	stationary	0	9	1	lawnmower_0
lawnmower	0	stationary	0	10	1	lawnmower_0
lawnmower	0	stationary	0	11	1	lawnmower_0
lawnmower	0	stationary	0	12	1	lawnmower_0
lawnmower	0	stationary	0	13	1	lawnmower_0
lawnmower	0	stationary	0	14	1	lawnmower_0
lawnmower	0	stationary	0	15	1	lawnmower_0
lawnmower	0	stationary	0	16	1	lawnmower_0
lawnmower	0	stationary	0	17	1	lawnmower_0
lawnmower	0	stationary	0	18	1	lawnmower_0
lawnmower	0	stationary	0	19	1	lawnmower_0
lawnmower	0	stationary	0	20	1	lawnmower_0
lawnmower	0	stationary	0	21	1	lawnmower_0
lawnmower	0	stationary	0	22	1	lawnmower_0
lawnmower	0	stationary	0	23	1	lawnmower_0
lawnmower	0	stationary	0	24	1	lawnmower_0
lawnmower	0	stationary	0	25	1	lawnmower_0
lawnmower	0	stationary	0	26	1	lawnmower_0
lawnmower	0	stationary	0	27	1	lawnmower_0
lawnmower	0	stationary	0	28	1	lawnmower_0
lawnmower	0	stationary	0	29	1	lawnmower_0
lawnmower	0	stationary	0	30	1	lawnmower_0
lawnmower	0	stationary	0	31	1	lawnmower_0
lawnmower	0	stationary	0	32	1	lawnmower_0
lawnmower	0	stationary	0	33	1	lawnmower_0
lawnmower	0	stationary	0	34	1	lawnmower_0
lawnmower	0	stationary	0	35	1	lawnmower_0
lawnmower	0	stationary	0	36	1	lawnmower_0
lawnmower	0	stationary	0	37	1	lawnmower_0
lawnmower	0	stationary	0	38	1	lawnmower_0
lawnmower	0	stationary	0	39	1	lawnmower_0
lawnmower	0	stationary	0	40	1	lawnmower_0
lawnmower	0	stationary	0	41	1	lawnmower_0
lawnmower	0	stationary	0	42	1	lawnmower_0
lawnmower	0	stationary	0	43	1	lawnmower_0
lawnmower	0	stationary	0	44	1	lawnmower_0
lawnmower	0	stationary	0	45	1	lawnmower_0
lawnmower	0	stationary	0	46	1	lawnmower_0
lawnmower	0	stationary	0	47	1	lawnmower_0
lawnmower	0	stationary	0	48	1	lawnmower_0
lawnmower	0	stationary	0	49	1	lawnmower_0
lawnmower	0	stationary	0	50	1	lawnmower_0
lawnmower	0	stationary	0	51	1	lawnmower_0
lawnmower	0	stationary	0	52	1	lawnmower_0
lawnmower	0	stationary	0	53	1	lawnmower_0
lawnmower	0	stationary	0	54	1	lawnmower_0
lawnmower	0	stationary	0	55	1	lawnmower_0
lawnmower	0	stationary	0	56	1	lawnmower_0
lawnmower	0	stationary	0	57	1	lawnmower_0
lawnmower	0	stationary	0	58	1	lawnmower_0
lawnmower	0	stationary	0	59	1	lawnmower_0
lawnmower	0	stationary	0	60	1	lawnmower_0
lawnmower	0	stationary	0	61	1	lawnmower_0
lawnmower	0	stationary	0	62	1	lawnmower_0
lawnmower	0	stationary	0	63	1	lawnmower_0
lawnmower	0	stationary	0	64	1	lawnmower_0
lawnmower	0	stationary	0	65	1	lawnmower_0
lawnmower	0	stationary	0	66	1	lawnmower_0
lawnmower	0	stationary	0	67	1	lawnmower_0
lawnmower	0	stationary	0	68	1	lawnmower_0
lawnmower	0	stationary	0	69	1	lawnmower_0
lawnmower	0	stationary	0	70	1	lawnmower_0
lawnmower	0	stationary	0	71	1	lawnmower_0
lawnmower	0	stationary	0	72	1	lawnmower_0
lawnmower	0	stationary	0	73	1	lawnmower_0
lawnmower	0	stationary	0	74	1	lawnmower_0
lawnmower	0	stationary	0	75	1	lawnmower_0
lawnmower	0	stationary	0	76	1	lawnmower_0
lawnmower	0	stationary	0	77	1	lawnmower_0
lawnmower	0	stationary	0	78	1	lawnmower_0
lawnmower	0	stationary	0	79	1	lawnmower_0
lawnmower	0	stationary	0	80	1	lawnmower_0
lawnmower	0	stationary	0	81	1	lawnmower_0
lawnmower	0	stationary	0	82	1	lawnmower_0
lawnmower	0	stationary	0	83	1	lawnmower_0
lawnmower	0	stationary	0	84	1	lawnmower_0
lawnmower	0	stationary	0	85	1	lawnmower_0
lawnmower	0	stationary	0	86	1	lawnmower_0
lawnmower	0	stationary	0	87	1	lawnmower_0
lawnmower	0	stationary	0	88	1	lawnmower_0
lawnmower	0	stationary	0	89	1	lawnmower_0
lawnmower	0	stationary	0	90	1	lawnmower_0
lawnmower	0	stationary	0	91	1	lawnmower_0
lawnmower	0	stationary	0	92	1	lawnmower_0
lawnmower	0	stationary	0	93	1	lawnmower_0
lawnmower	0	stationary	0	94	1	lawnmower_0
lawnmower	0	stationary	0	95	1	lawnmower_0
lawnmower	0	stationary	0	96	1	lawnmower_0
lawnmower	0	stationary	0	97	1	lawnmower_0
lawnmower	0	stationary	0	98	1	lawnmower_0
lawnmower	0	stationary	0	99	1	lawnmower_0
lawnmower	0	stationary	0	100	1	lawnmower_0
lawnmower	0	stationary	0	101	1	lawnmower_0
lawnmower	0	stationary	0	102	1	lawnmower_0
lawnmower	0	stationary	0	103	1	lawnmower_0
lawnmower	0	stationary	0	104	1	lawnmower_0
lawnmower	0	stationary	0	105	1	lawnmower_0
lawnmower	0	stationary	0	106	1	lawnmower_0
lawnmower	0	stationary	0	107	1	lawnmower_0
lawnmower	0	stationary	0	108	1	lawnmower_0
lawnmower	0	stationary	0	109	1	lawnmower_0
lawnmower	0	stationary	0	110	1	lawnmower_0
lawnmower	0	stationary	0	111	1	lawnmower_0
lawnmower	0	stationary	0	112	1	lawnmower_0
lawnmower	0	stationary	0	113	1	lawnmower_0
lawnmower	0	stationary	0	114	1	lawnmower_0
lawnmower	0	stationary	0	115	1	lawnmower_0
lawnmower	0	stationary	0	116	1	lawnmower_0
lawnmower	0	stationary	0	117	1	lawnmower_0
lawnmower	0	stationary	0	118	1	lawnmower_0
lawnmower	0	stationary	0	119	1	lawnmower_0
lawnmower	0	stationary	0	120	1	lawnmower_0
lawnmower	0	stationary	0	121	1	lawnmower_0
lawnmower	0	stationary	0	122	1	lawnmower_0
lawnmower	0	stationary	0	123	1	lawnmower_0
lawnmower	0	stationary	0	124	1	lawnmower_0
lawnmower	0	stationary	0	125	1	lawnmower_0
lawnmower	0	stationary	0	126	1	lawnmower_0
lawnmower	0	stationary	0	127	1	lawnmower_0
lawnmower	0	stationary	0	128	1	lawnmower_0
lawnmower	0	stationary	0	129	1	lawnmower_0
lawnmower	0	stationary	0	130	1	lawnmower_0
lawnmower	0	stationary	0	131	1	lawnmower_0
lawnmower	0	stationary	0	132	1	lawnmower_0
lawnmower	0	stationary	0	133	1	lawnmower_0
lawnmower	0	stationary	0	134	1	lawnmower_0
lawnmower	0	stationary	0	135	1	lawnmower_0
lawnmower	0	stationary	0	136	1	lawnmower_0
lawnmower	0	stationary	0	137	1	lawnmower_0
lawnmower	0	stationary	0	138	1	lawnmower_0
lawnmower	0	stationary	0	139	1	lawnmower_0
lawnmower	0	stationary	0	140	1	lawnmower_0
lawnmower	0	stationary	0	141	1	lawnmower_0
lawnmower	0	stationary	0	142	1	lawnmower_0
lawnmower	0	stationary	0	143	1	lawnmower_0
lawnmower	0	stationary	0	144	1	lawnmower_0
lawnmower	0	stationary	0	145	1	lawnmower_0
lawnmower	0	stationary	0	146	1	lawnmower_0
lawnmower	0	stationary	0	147	1	lawnmower_0
lawnmower	0	stationary	0	148	1	lawnmower_0
lawnmower	0	stationary	0	149	1	lawnmower_0
lawnmower	0	stationary	0	150	1	lawnmower_0
lawnmower	0	stationary	0	151	1	lawnmower_0
lawnmower	0	stationary	0	152	1	lawnmower_0
lawnmower	0	stationary	0	153	1	lawnmower_0
lawnmower	0	stationary	0	154	1	lawnmower_0
lawnmower	0	stationary	0	155	1	lawnmower_0
lawnmower	0	stationary	0	156	1	lawnmower_0
lawnmower	0	stationary	0	157	1	lawnmower_0
lawnmower	0	stationary	0	158	1	lawnmower_0
lawnmower	0	stationary	0	159	1	lawnmower_0
lawnmower	0	stationary	0	160	1	lawnmower_0
lawnmower	0	stationary	0	161	1	lawnmower_0
lawnmower	0	stationary	0	162	1	lawnmower_0
lawnmower	0	stationary	0	163	1	lawnmower_0
lawnmower	0	stationary	0	164	1	lawnmower_0
lawnmower	0	stationary	0	165	1	lawnmower_0
lawnmower	0	stationary	0	166	1	lawnmower_0
lawnmower	0	stationary	0	167	1	lawnmower_0
lawnmower	0	stationary	0	168	1	lawnmower_0
lawnmower	0	stationary	0	169	1	lawnmower_0
lawnmower	0	stationary	0	170	1	lawnmower_0
lawnmower	0	stationary	0	171	1	lawnmower_0
lawnmower	0	stationary	0	172	1	lawnmower_0
lawnmower	0	stationary	0	173	1	lawnmower_0
lawnmower	0	stationary	0	174	1	lawnmower_0
lawnmower	0	stationary	0	175	1	lawnmower_0
lawnmower	0	stationary	0	176	1	lawnmower_0
lawnmower	0	stationary	0	177	1	lawnmower_0
lawnmower	0	stationary	0	178	1	lawnmower_0
lawnmower	0	stationary	0	179	1	lawnmower_0
lawnmower	0	stationary	0	180	1	lawnmower_0
lawnmower	0	stationary	0	181	1	lawnmower_0
lawnmower	0	stationary	0	182	1	lawnmower_0
lawnmower	0	stationary	0	183	1	lawnmower_0
lawnmower	0	stationary	0	184	1	lawnmower_0
lawnmower	0	stationary	0	185	1	lawnmower_0
lawnmower	0	stationary	0	186	1	lawnmower_0
lawnmower	0	stationary	0	187	1	lawnmower_0
lawnmower	0	stationary	0	188	1	lawnmower_0
lawnmower	0	stationary	0	189	1	lawnmower_0
lawnmower	0	stationary	0	190	1	lawnmower_0
lawnmower	0	stationary	0	191	1	lawnmower_0
lawnmower	0	stationary	0	192	1	lawnmower_0
lawnmower	0	stationary	0	193	1	lawnmower_0
lawnmower	0	stationary	0	194	1	lawnmower_0
lawnmower	0	stationary	0	195	1	lawnmower_0
lawnmower	0	stationary	0	196	1	lawnmower_0
lawnmower	0	stationary	0	197	1	lawnmower_0
lawnmower	0	stationary	0	198	1	lawnmower_0
lawnmower	0	stationary	0	199	1	lawnmower_0
lawnmower	0	stationary	0	200	1	lawnmower_0
lawnmower	0	stationary	0	201	1	lawnmower_0
lawnmower	0	stationary	0	202	1	lawnmower_0
lawnmower	0	stationary	0	203	1	lawnmower_0
lawnmower	0	stationary	0	204	1	lawnmower_0
lawnmower	0	stationary	0	205	1	lawnmower_0
lawnmower	0	stationary	0	206	1	lawnmower_0
lawnmower	0	stationary	0	207	1	lawnmower_0
lawnmower	0	stationary	0	208	1	lawnmower_0
lawnmower	0	stationary	0	209	1	lawnmower_0
lawnmower	0	stationary	0	210	1	lawnmower_0
lawnmower	0	stationary	0	211	1	lawnmower_0
lawnmower	0	stationary	0	212	1	lawnmower_0
lawnmower	0	stationary	0	213	1	lawnmower_0
lawnmower	0	stationary	0	214	1	lawnmower_0
lawnmower	0	stationary	0	215	1	lawnmower_0
lawnmower	0	stationary	0	216	1	lawnmower_0
lawnmower	0	stationary	0	217	1	lawnmower_0
lawnmower	0	stationary	0	218	1	lawnmower_0
lawnmower	0	stationary	0	219	1	lawnmower_0
lawnmower	0	stationary	0	220	1	lawnmower_0
lawnmower	0	stationary	0	221	1	lawnmower_0
lawnmower	0	stationary	0	222	1	lawnmower_0
lawnmower	0	stationary	0	223	1	lawnmower_0
lawnmower	0	stationary	0	224	1	lawnmower_0
lawnmower	0	stationary	0	225	1	lawnmower_0
lawnmower	0	stationary	0	226	1	lawnmower_0
lawnmower	0	stationary	0	227	1	lawnmower_0
lawnmower	0	stationary	0	228	1	lawnmower_0
lawnmower	0	stationary	0	229	1	lawnmower_0
lawnmower	0	stationary	0	230	1	lawnmower_0
lawnmower	0	stationary	0	231	1	lawnmower_0
lawnmower	0	stationary	0	232	1	lawnmower_0
lawnmower	0	stationary	0	233	1	lawnmower_0
lawnmower	0	stationary	0	234	1	lawnmower_0
lawnmower	0	stationary	0	235	1	lawnmower_0
lawnmower	0	stationary	0	236	1	lawnmower_0
lawnmower	0	stationary	0	237	1	lawnmower_0
lawnmower	0	stationary	0	238	1	lawnmower_0
lawnmower	0	stationary	0	239	1	lawnmower_0
lawnmower	0	stationary	0	240	1	lawnmower_0
lawnmower	0	stationary	0	241	1	lawnmower_0
lawnmower	0	stationary	0	242	1	lawnmower_0
lawnmower	0	stationary	0	243	1	lawnmower_0
lawnmower	0	stationary	0	244	1	lawnmower_0
lawnmower	0	stationary	0	245	1	lawnmower_0
lawnmower	0	stationary	0	246	1	lawnmower_0
lawnmower	0	stationary	0	247	1	lawnmower_0
lawnmower	0	stationary	0	248	1	lawnmower_0
lawnmower	0	stationary	0	249	1	lawnmower_0
lawnmower	0	stationary	0	250	1	lawnmower_0
lawnmower	0	stationary	0	251	1	lawnmower_0
lawnmower	0	stationary	0	252	1	lawnmower_0
lawnmower	0	stationary	0	253	1	lawnmower_0
lawnmower	0	stationary	0	254	1	lawnmower_0
lawnmower	0	stationary	0	255	1	lawnmower_0
lawnmower	0	stationary	0	256	1	lawnmower_0
lawnmower	0	stationary	0	257	1	lawnmower_0
lawnmower	0	stationary	0	258	1	lawnmower_0
lawnmower	0	stationary	0	259	1	lawnmower_0
lawnmower	0	stationary	0	260	1	lawnmower_0
lawnmower	0	stationary	0	261	1	lawnmower_0
lawnmower	0	stationary	0	262	1	lawnmower_0
lawnmower	0	stationary	0	263	1	lawnmower_0
lawnmower	0	stationary	0	264	1	lawnmower_0
lawnmower	0	stationary	0	265	1	lawnmower_0
lawnmower	0	stationary	0	266	1	lawnmower_0
lawnmower	0	stationary	0	267	1	lawnmower_0
lawnmower	0	stationary	0	268	1	lawnmower_0
lawnmower	0	stationary	0	269	1	lawnmower_0
lawnmower	0	stationary	0	270	1	lawnmower_0
lawnmower	0	stationary	0	271	1	lawnmower_0
lawnmower	0	stationary	0	272	1	lawnmower_0
lawnmower	0	stationary	0	273	1	lawnmower_0
lawnmower	0	stationary	0	274	1	lawnmower_0
lawnmower	0	stationary	0	275	1	lawnmower_0
lawnmower	0	stationary	0	276	1	lawnmower_0
lawnmower	0	stationary	0	277	1	lawnmower_0
lawnmower	0	stationary	0	278	1	lawnmower_0
lawnmower	0	stationary	0	279	1	lawnmower_0
lawnmower	0	stationary	0	280	1	lawnmower_0
lawnmower	0	stationary	0	281	1	lawnmower_0
lawnmower	0	stationary	0	282	1	lawnmower_0
lawnmower	0	stationary	0	283	1	lawnmower_0
lawnmower	0	stationary	0	284	1	lawnmower_0
lawnmower	0	stationary	0	285	1	lawnmower_0
lawnmower	0	stationary	0	286	1	lawnmower_0
lawnmower	0	stationary	0	287	1	lawnmower_0
lawnmower	0	stationary	0	288	1	lawnmower_0
lawnmower	0	stationary	0	289	1	lawnmower_0
lawnmower	0	stationary	0	290	1	lawnmower_0
lawnmower	0	stationary	0	291	1	lawnmower_0
lawnmower	0	stationary	0	292	1	lawnmower_0
lawnmower	0	stationary	0	293	1	lawnmower_0
lawnmower	0	stationary	0	294	1	lawnmower_0
lawnmower	0	stationary	0	295	1	lawnmower_0
lawnmower	0	stationary	0	296	1	lawnmower_0
lawnmower	0	stationary	0	297	1	lawnmower_0
lawnmower	0	stationary	0	298	1	lawnmower_0
lawnmower	0	stationary	0	299	1	lawnmower_0
lawnmower	0	stationary	0	300	1	lawnmower_0
lawnmower	0	stationary	0	301	1	lawnmower_0
lawnmower	0	stationary	0	302	1	lawnmower_0
lawnmower	0	stationary	0	303	1	lawnmower_0
lawnmower	0	stationary	0	304	1	lawnmower_0
lawnmower	0	stationary	0	305	1	lawnmower_0
lawnmower	0	stationary	0	306	1	lawnmower_0
lawnmower	0	stationary	0	307	1	lawnmower_0
lawnmower	0	stationary	0	308	1	lawnmower_0
lawnmower	0	stationary	0	309	1	lawnmower_0
lawnmower	0	stationary	0	310	1	lawnmower_0
lawnmower	0	stationary	0	311	1	lawnmower_0
lawnmower	0	stationary	0	312	1	lawnmower_0
lawnmower	0	stationary	0	313	1	lawnmower_0
lawnmower	0	stationary	0	314	1	lawnmower_0
lawnmower	0	stationary	0	315	1	lawnmower_0
lawnmower	0	stationary	0	316	1	lawnmower_0
lawnmower	0	stationary	0	317	1	lawnmower_0
lawnmower	0	stationary	0	318	1	lawnmower_0
lawnmower	0	stationary	0	319	1	lawnmower_0
lawnmower	0	stationary	0	320	1	lawnmower_0
lawnmower	0	stationary	0	321	1	lawnmower_0
lawnmower	0	stationary	0	322	1	lawnmower_0
lawnmower	0	stationary	0	323	1	lawnmower_0
lawnmower	0	stationary	0	324	1	lawnmower_0
lawnmower	0	stationary	0	325	1	lawnmower_0
lawnmower	0	stationary	0	326	1	lawnmower_0
lawnmower	0	stationary	0	327	1	lawnmower_0
lawnmower	0	stationary	0	328	1	lawnmower_0
lawnmower	0	stationary	0	329	1	lawnmower_0
lawnmower	0	stationary	0	330	1	lawnmower_0
lawnmower	0	stationary	0	331	1	lawnmower_0
lawnmower	0	stationary	0	332	1	lawnmower_0
lawnmower	0	stationary	0	333	1	lawnmower_0
lawnmower	0	stationary	0	334	1	lawnmower_0
lawnmower	0	stationary	0	335	1	lawnmower_0
lawnmower	0	stationary	0	336	1	lawnmower_0
lawnmower	0	stationary	0	337	1	lawnmower_0
lawnmower	0	stationary	0	338	1	lawnmower_0
lawnmower	0	stationary	0	339	1	lawnmower_0
lawnmower	0	stationary	0	340	1	lawnmower_0
lawnmower	0	stationary	0	341	1	lawnmower_0
lawnmower	0	stationary	0	342	1	lawnmower_0
lawnmower	0	stationary	0	343	1	lawnmower_0
lawnmower	0	stationary	0	344	1	lawnmower_0
lawnmower	0	stationary	0	345	1	lawnmower_0
lawnmower	0	stationary	0	346	1	lawnmower_0
lawnmower	0	stationary	0	347	1	lawnmower_0
lawnmower	0	stationary	0	348	1	lawnmower_0
lawnmower	0	stationary	0	349	1	lawnmower_0
lawnmower	0	stationary	0	350	1	lawnmower_0
lawnmower	0	stationary	0	351	1	lawnmower_0
lawnmower	0	stationary	0	352	1	lawnmower_0
lawnmower	0	stationary	0	353	1	lawnmower_0
lawnmower	0	stationary	0	354	1	lawnmower_0
lawnmower	0	stationary	0	355	1	lawnmower_0
lawnmower	0	stationary	0	356	1	lawnmower_0
lawnmower	0	stationary	0	357	1	lawnmower_0
lawnmower	0	stationary	0	358	1	lawnmower_0
lawnmower	0	stationary	0	359	1	lawnmower_0
lawnmower	0	stationary	0	360	1	lawnmower_0
lawnmower	0	stationary	0	361	1	lawnmower_0
lawnmower	0	stationary	0	362	1	lawnmower_0
lawnmower	0	stationary	0	363	1	lawnmower_0
lawnmower	0	stationary	0	364	1	lawnmower_0
lawnmower	0	stationary	0	365	1	lawnmower_0
lawnmower	0	stationary	0	366	1	lawnmower_0
lawnmower	0	stationary	0	367	1	lawnmower_0
lawnmower	0	stationary	0	368	1	lawnmower_0
lawnmower	0	stationary	0	369	1	lawnmower_0
lawnmower	0	stationary	0	370	1	lawnmower_0
lawnmower	0	stationary	0	371	1	lawnmower_0
lawnmower	0	stationary	0	372	1	lawnmower_0
lawnmower	0	stationary	0	373	1	lawnmower_0
lawnmower	0	stationary	0	374	1	lawnmower_0
lawnmower	0	stationary	0	375	1	lawnmower_0
lawnmower	0	stationary	0	376	1	lawnmower_0
lawnmower	0	stationary	0	377	1	lawnmower_0
lawnmower	0	stationary	0	378	1	lawnmower_0
lawnmower	0	stationary	0	379	1	lawnmower_0
lawnmower	0	stationary	0	380	1	lawnmower_0
lawnmower	0	stationary	0	381	1	lawnmower_0
lawnmower	0	stationary	0	382	1	lawnmower_0
lawnmower	0	stationary	0	383	1	lawnmower_0
lawnmower	0	stationary	0	384	1	lawnmower_0
lawnmower	0	stationary	0	385	1	lawnmower_0
lawnmower	0	stationary	0	386	1	lawnmower_0
lawnmower	0	stationary	0	387	1	lawnmower_0
lawnmower	0	stationary	0	388	1	lawnmower_0
lawnmower	0	stationary	0	389	1	lawnmower_0
lawnmower	0	stationary	0	390	1	lawnmower_0
lawnmower	0	stationary	0	391	1	lawnmower_0
lawnmower	0	stationary	0	392	1	lawnmower_0
lawnmower	0	stationary	0	393	1	lawnmower_0
lawnmower	0	stationary	0	394	1	lawnmower_0
lawnmower	0	stationary	0	395	1	lawnmower_0
lawnmower	0	stationary	0	396	1	lawnmower_0
lawnmower	0	stationary	0	397	1	lawnmower_0
lawnmower	0	stationary	0	398	1	lawnmower_0
lawnmower	0	stationary	0	399	1	lawnmower_0
lawnmower	0	stationary	0	400	1	lawnmower_0
lawnmower	0	stationary	0	401	1	lawnmower_0
lawnmower	0	stationary	0	402	1	lawnmower_0
lawnmower	0	stationary	0	403	1	lawnmower_0
lawnmower	0	stationary	0	404	1	lawnmower_0
lawnmower	0	stationary	0	405	1	lawnmower_0
lawnmower	0	stationary	0	406	1	lawnmower_0
lawnmower	0	stationary	0	407	1	lawnmower_0
lawnmower	0	stationary	0	408	1	lawnmower_0
lawnmower	0	stationary	0	409	1	lawnmower_0
lawnmower	0	stationary	0	410	1	lawnmower_0
lawnmower	0	stationary	0	411	1	lawnmower_0
lawnmower	0	stationary	0	412	1	lawnmower_0
lawnmower	0	stationary	0	413	1	lawnmower_0
lawnmower	0	stationary	0	414	1	lawnmower_0
lawnmower	0	stationary	0	415	1	lawnmower_0
lawnmower	0	stationary	0	416	1	lawnmower_0
lawnmower	0	stationary	0	417	1	lawnmower_0
lawnmower	0	stationary	0	418	1	lawnmower_0
lawnmower	0	stationary	0	419	1	lawnmower_0
lawnmower	0	stationary	0	420	1	lawnmower_0
lawnmower	0	stationary	0	421	1	lawnmower_0
lawnmower	0	stationary	0	422	1	lawnmower_0
lawnmower	0	stationary	0	423	1	lawnmower_0
lawnmower	0	stationary	0	424	1	lawnmower_0
lawnmower	0	stationary	0	425	1	lawnmower_0
lawnmower	0	stationary	0	426	1	lawnmower_0
lawnmower	0	stationary	0	427	1	lawnmower_0
lawnmower	0	stationary	0	428	1	lawnmower_0
lawnmower	0	stationary	0	429	1	lawnmower_0
lawnmower	0	stationary	0	430	1	lawnmower_0
lawnmower	0	stationary	0	431	1	lawnmower_0
lawnmower	0	stationary	0	432	1	lawnmower_0
lawnmower	0	stationary	0	433	1	lawnmower_0
lawnmower	0	stationary	0	434	1	lawnmower_0
lawnmower	0	stationary	0	435	1	lawnmower_0
lawnmower	0	stationary	0	436	1	lawnmower_0
lawnmower	0	stationary	0	437	1	lawnmower_0
lawnmower	0	stationary	0	438	1	lawnmower_0
lawnmower	0	stationary	0	439	1	lawnmower_0
lawnmower	0	stationary	0	440	1	lawnmower_0
lawnmower	0	stationary	0	441	1	lawnmower_0
lawnmower	0	stationary	0	442	1	lawnmower_0
lawnmower	0	stationary	0	443	1	lawnmower_0
lawnmower	0	stationary	0	444	1	lawnmower_0
lawnmower	0	stationary	0	445	1	lawnmower_0
lawnmower	0	stationary	0	446	1	lawnmower_0
lawnmower	0	stationary	0	447	1	lawnmower_0
lawnmower	0	stationary	0	448	1	lawnmower_0
lawnmower	0	stationary	0	449	1	lawnmower_0
lawnmower	0	stationary	0	450	1	lawnmower_0
lawnmower	0	stationary	0	451	1	lawnmower_0
lawnmower	0	stationary	0	452	1	lawnmower_0
lawnmower	0	stationary	0	453	1	lawnmower_0
lawnmower	0	stationary	0	454	1	lawnmower_0
lawnmower	0	stationary	0	455	1	lawnmower_0
lawnmower	0	stationary	0	456	1	lawnmower_0
lawnmower	0	stationary	0	457	1	lawnmower_0
lawnmower	0	stationary	0	458	1	lawnmower_0
lawnmower	0	stationary	0	459	1	lawnmower_0
lawnmower	0	stationary	0	460	1	lawnmower_0
lawnmower	0	stationary	0	461	1	lawnmower_0
lawnmower	0	stationary	0	462	1	lawnmower_0
lawnmower	0	stationary	0	463	1	lawnmower_0
lawnmower	0	stationary	0	464	1	lawnmower_0
lawnmower	0	stationary	0	465	1	lawnmower_0
lawnmower	0	stationary	0	466	1	lawnmower_0
lawnmower	0	stationary	0	467	1	lawnmower_0
lawnmower	0	stationary	0	468	1	lawnmower_0
lawnmower	0	stationary	0	469	1	lawnmower_0
lawnmower	0	stationary	0	470	1	lawnmower_0
lawnmower	0	stationary	0	471	1	lawnmower_0
lawnmower	0	stationary	0	472	1	lawnmower_0
lawnmower	0	stationary	0	473	1	lawnmower_0
lawnmower	0	stationary	0	474	1	lawnmower_0
lawnmower	0	stationary	0	475	1	lawnmower_0
lawnmower	0	stationary	0	476	1	lawnmower_0
lawnmower	0	stationary	0	477	1	lawnmower_0
lawnmower	0	stationary	0	478	1	lawnmower_0
lawnmower	0	stationary	0	479	1	lawnmower_0
lawnmower	0	stationary	0	480	1	lawnmower_0
lawnmower	0	stationary	0	481	1	lawnmower_0
lawnmower	0	stationary	0	482	1	lawnmower_0
lawnmower	0	stationary	0	483	1	lawnmower_0
lawnmower	0	stationary	0	484	1	lawnmower_0
lawnmower	0	stationary	0	485	1	lawnmower_0
lawnmower	0	stationary	0	486	1	lawnmower_0
lawnmower	0	stationary	0	487	1	lawnmower_0
lawnmower	0	stationary	0	488	1	lawnmower_0
lawnmower	0	stationary	0	489	1	lawnmower_0
lawnmower	0	stationary	0	490	1	lawnmower_0
lawnmower	0	stationary	0	491	1	lawnmower_0
lawnmower	0	stationary	0	492	1	lawnmower_0
lawnmower	0	stationary	0	493	1	lawnmower_0
lawnmower	0	stationary	0	494	1	lawnmower_0
lawnmower	0	stationary	0	495	1	lawnmower_0
lawnmower	0	stationary	0	496	1	lawnmower_0
lawnmower	0	stationary	0	497	1	lawnmower_0
lawnmower	0	stationary	0	498	1	lawnmower_0
lawnmower	0	stationary	0	499	1	lawnmower_0
lawnmower	0	stationary	0	500	1	lawnmower_0
lawnmower	0	stationary	0	501	1	lawnmower_0
lawnmower	0	stationary	0	502	1	lawnmower_0
lawnmower	0	stationary	0	503	1	lawnmower_0
lawnmower	0	stationary	0	504	1	lawnmower_0
lawnmower	0	stationary	0	505	1	lawnmower_0
lawnmower	0	stationary	0	506	1	lawnmower_0
lawnmower	0	stationary	0	507	1	lawnmower_0
lawnmower	0	stationary	0	508	1	lawnmower_0
lawnmower	0	stationary	0	509	1	lawnmower_0
lawnmower	0	stationary	0	510	1	lawnmower_0
lawnmower	0	stationary	0	511	1	lawnmower_0
lawnmower	0	stationary	0	512	1	lawnmower_0
lawnmower	0	stationary	0	513	1	lawnmower_0
lawnmower	0	stationary	0	514	1	lawnmower_0
lawnmower	0	stationary	0	515	1	lawnmower_0
lawnmower	0	stationary	0	516	1	lawnmower_0
lawnmower	0	stationary	0	517	1	lawnmower_0
lawnmower	0	stationary	0	518	1	lawnmower_0
lawnmower	0	stationary	0	519	1	lawnmower_0
lawnmower	0	stationary	0	520	1	lawnmower_0
lawnmower	0	stationary	0	521	1	lawnmower_0
lawnmower	0	stationary	0	522	1	lawnmower_0
lawnmower	0	stationary	0	523	1	lawnmower_0
lawnmower	0	stationary	0	524	1	lawnmower_0
lawnmower	0	stationary	0	525	1	lawnmower_0
lawnmower	0	stationary	0	526	1	lawnmower_0
lawnmower	0	stationary	0	527	1	lawnmower_0
lawnmower	0	stationary	0	528	1	lawnmower_0
lawnmower	0	stationary	0	529	1	lawnmower_0
lawnmower	0	stationary	0	530	1	lawnmower_0
lawnmower	0	stationary	0	531	1	lawnmower_0
lawnmower	0	stationary	0	532	1	lawnmower_0
lawnmower	0	stationary	0	533	1	lawnmower_0
lawnmower	0	stationary	0	534	1	lawnmower_0
lawnmower	0	stationary	0	535	1	lawnmower_0
lawnmower	0	stationary	0	536	1	lawnmower_0
lawnmower	0	stationary	0	537	1	lawnmower_0
lawnmower	0	stationary	0	538	1	lawnmower_0
lawnmower	0	stationary	0	539	1	lawnmower_0
lawnmower	0	stationary	0	540	1	lawnmower_0
lawnmower	0	stationary	0	541	1	lawnmower_0
lawnmower	0	stationary	0	542	1	lawnmower_0
lawnmower	0	stationary	0	543	1	lawnmower_0
lawnmower	0	stationary	0	544	1	lawnmower_0
lawnmower	0	stationary	0	545	1	lawnmower_0
lawnmower	0	stationary	0	546	1	lawnmower_0
lawnmower	0	stationary	0	547	1	lawnmower_0
lawnmower	0	stationary	0	548	1	lawnmower_0
lawnmower	0	stationary	0	549	1	lawnmower_0
lawnmower	0	stationary	0	550	1	lawnmower_0
lawnmower	0	stationary	0	551	1	lawnmower_0
lawnmower	0	stationary	0	552	1	lawnmower_0
lawnmower	0	stationary	0	553	1	lawnmower_0
lawnmower	0	stationary	0	554	1	lawnmower_0
lawnmower	0	stationary	0	555	1	lawnmower_0
lawnmower	0	stationary	0	556	1	lawnmower_0
lawnmower	0	stationary	0	557	1	lawnmower_0
lawnmower	0	stationary	0	558	1	lawnmower_0
lawnmower	0	stationary	0	559	1	lawnmower_0
lawnmower	0	stationary	0	560	1	lawnmower_0
lawnmower	0	stationary	0	561	1	lawnmower_0
lawnmower	0	stationary	0	562	1	lawnmower_0
lawnmower	0	stationary	0	563	1	lawnmower_0
lawnmower	0	stationary	0	564	1	lawnmower_0
lawnmower	0	stationary	0	565	1	lawnmower_0
lawnmower	0	stationary	0	566	1	lawnmower_0
lawnmower	0	stationary	0	567	1	lawnmower_0
lawnmower	0	stationary	0	568	1	lawnmower_0
lawnmower	0	stationary	0	569	1	lawnmower_0
lawnmower	0	stationary	0	570	1	lawnmower_0
lawnmower	0	stationary	0	571	1	lawnmower_0
lawnmower	0	stationary	0	572	1	lawnmower_0
lawnmower	0	stationary	0	573	1	lawnmower_0
lawnmower	0	stationary	0	574	1	lawnmower_0
lawnmower	0	stationary	0	575	1	lawnmower_0
lawnmower	0	stationary	0	576	1	lawnmower_0
lawnmower	0	stationary	0	577	1	lawnmower_0
lawnmower	0	stationary	0	578	1	lawnmower_0
lawnmower	0	stationary	0	579	1	lawnmower_0
lawnmower	0	stationary	0	580	1	lawnmower_0
lawnmower	0	stationary	0	581	1	lawnmower_0
lawnmower	0	stationary	0	582	1	lawnmower_0
lawnmower	0	stationary	0	583	1	lawnmower_0
lawnmower	0	stationary	0	584	1	lawnmower_0
lawnmower	0	stationary	0	585	1	lawnmower_0
lawnmower	0	stationary	0	586	1	lawnmower_0
lawnmower	0	stationary	0	587	1	lawnmower_0
lawnmower	0	stationary	0	588	1	lawnmower_0
lawnmower	0	stationary	0	589	1	lawnmower_0
lawnmower	0	stationary	0	590	1	lawnmower_0
lawnmower	0	stationary	0	591	1	lawnmower_0
lawnmower	0	stationary	0	592	1	lawnmower_0
lawnmower	0	stationary	0	593	1	lawnmower_0
lawnmower	0	stationary	0	594	1	lawnmower_0
lawnmower	0	stationary	0	595	1	lawnmower_0
lawnmower	0	stationary	0	596	1	lawnmower_0
lawnmower	0	stationary	0	597	1	lawnmower_0
lawnmower	0	stationary	0	598	1	lawnmower_0
lawnmower	0	stationary	0	599	1	lawnmower_0
lawnmower	0	stationary	0	600	1	lawnmower_0
lawnmower	0	stationary	0	601	1	lawnmower_0
lawnmower	0	stationary	0	602	1	lawnmower_0
lawnmower	0	stationary	0	603	1	lawnmower_0
lawnmower	0	stationary	0	604	1	lawnmower_0
lawnmower	0	stationary	0	605	1	lawnmower_0
lawnmower	0	stationary	0	606	1	lawnmower_0
lawnmower	0	stationary	0	607	1	lawnmower_0
lawnmower	0	stationary	0	608	1	lawnmower_0
lawnmower	0	stationary	0	609	1	lawnmower_0
lawnmower	0	stationary	0	610	1	lawnmower_0
lawnmower	0	stationary	0	611	1	lawnmower_0
lawnmower	0	stationary	0	612	1	lawnmower_0
lawnmower	0	stationary	0	613	1	lawnmower_0
lawnmower	0	stationary	0	614	1	lawnmower_0
lawnmower	0	stationary	0	615	1	lawnmower_0
lawnmower	0	stationary	0	616	1	lawnmower_0
lawnmower	0	stationary	0	617	1	lawnmower_0
lawnmower	0	stationary	0	618	1	lawnmower_0
lawnmower	0	stationary	0	619	1	lawnmower_0
lawnmower	0	stationary	0	620	1	lawnmower_0
lawnmower	0	stationary	0	621	1	lawnmower_0
lawnmower	0	stationary	0	622	1	lawnmower_0
lawnmower	0	stationary	0	623	1	lawnmower_0
lawnmower	0	stationary	0	624	1	lawnmower_0
lawnmower	0	stationary	0	625	1	lawnmower_0
lawnmower	0	stationary	0	626	1	lawnmower_0
lawnmower	0	stationary	0	627	1	lawnmower_0
lawnmower	0	stationary	0	628	1	lawnmower_0
lawnmower	0	stationary	0	629	1	lawnmower_0
lawnmower	0	stationary	0	630	1	lawnmower_0
lawnmower	0	stationary	0	631	1	lawnmower_0
lawnmower	0	stationary	0	632	1	lawnmower_0
lawnmower	0	stationary	0	633	1	lawnmower_0
lawnmower	0	stationary	0	634	1	lawnmower_0
lawnmower	0	stationary	0	635	1	lawnmower_0
lawnmower	0	stationary	0	636	1	lawnmower_0
lawnmower	0	stationary	0	637	1	lawnmower_0
lawnmower	0	stationary	0	638	1	lawnmower_0
lawnmower	0	stationary	0	639	1	lawnmower_0
lawnmower	0	stationary	0	640	1	lawnmower_0
lawnmower	0	stationary	0	641	1	lawnmower_0
lawnmower	0	stationary	0	642	1	lawnmower_0
lawnmower	0	stationary	0	643	1	lawnmower_0
lawnmower	0	stationary	0	644	1	lawnmower_0
lawnmower	0	stationary	0	645	1	lawnmower_0
lawnmower	0	stationary	0	646	1	lawnmower_0
lawnmower	0	stationary	0	647	1	lawnmower_0
lawnmower	0	stationary	0	648	1	lawnmower_0
lawnmower	0	stationary	0	649	1	lawnmower_0
lawnmower	0	stationary	0	650	1	lawnmower_0
lawnmower	0	stationary	0	651	1	lawnmower_0
lawnmower	0	stationary	0	652	1	lawnmower_0
lawnmower	0	stationary	0	653	1	lawnmower_0
lawnmower	0	stationary	0	654	1	lawnmower_0
lawnmower	0	stationary	0	655	1	lawnmower_0
lawnmower	0	stationary	0	656	1	lawnmower_0
lawnmower	0	stationary	0	657	1	lawnmower_0
lawnmower	0	stationary	0	658	1	lawnmower_0
lawnmower	0	stationary	0	659	1	lawnmower_0
lawnmower	0	stationary	0	660	1	lawnmower_0
lawnmower	0	stationary	0	661	1	lawnmower_0
lawnmower	0	stationary	0	662	1	lawnmower_0
lawnmower	0	stationary	0	663	1	lawnmower_0
lawnmower	0	stationary	0	664	1	lawnmower_0
lawnmower	0	stationary	0	665	1	lawnmower_0
lawnmower	0	stationary	0	666	1	lawnmower_0
lawnmower	0	stationary	0	667	1	lawnmower_0
lawnmower	0	stationary	0	668	1	lawnmower_0
lawnmower	0	stationary	0	669	1	lawnmower_0
lawnmower	0	stationary	0	670	1	lawnmower_0
lawnmower	0	stationary	0	671	1	lawnmower_0
lawnmower	0	stationary	0	672	1	lawnmower_0
lawnmower	0	stationary	0	673	1	lawnmower_0
lawnmower	0	stationary	0	674	1	lawnmower_0
lawnmower	0	stationary	0	675	1	lawnmower_0
lawnmower	0	stationary	0	676	1	lawnmower_0
lawnmower	0	stationary	0	677	1	lawnmower_0
lawnmower	0	stationary	0	678	1	lawnmower_0
lawnmower	0	stationary	0	679	1	lawnmower_0
lawnmower	0	stationary	0	680	1	lawnmower_0
lawnmower	0	stationary	0	681	1	lawnmower_0
lawnmower	0	stationary	0	682	1	lawnmower_0
lawnmower	0	stationary	0	683	1	lawnmower_0
lawnmower	0	stationary	0	684	1	lawnmower_0
lawnmower	0	stationary	0	685	1	lawnmower_0
lawnmower	0	stationary	0	686	1	lawnmower_0
lawnmower	0	stationary	0	687	1	lawnmower_0
lawnmower	0	stationary	0	688	1	lawnmower_0
lawnmower	0	stationary	0	689	1	lawnmower_0
lawnmower	0	stationary	0	690	1	lawnmower_0
lawnmower	0	stationary	0	691	1	lawnmower_0
lawnmower	0	stationary	0	692	1	lawnmower_0
lawnmower	0	stationary	0	693	1	lawnmower_0
lawnmower	0	stationary	0	694	1	lawnmower_0
lawnmower	0	stationary	0	695	1	lawnmower_0
lawnmower	0	stationary	0	696	1	lawnmower_0
lawnmower	0	stationary	0	697	1	lawnmower_0
lawnmower	0	stationary	0	698	1	lawnmower_0
lawnmower	0	stationary	0	699	1	lawnmower_0
lawnmower	0	stationary	0	700	1	lawnmower_0
lawnmower	0	stationary	0	701	1	lawnmower_0
lawnmower	0	stationary	0	702	1	lawnmower_0
lawnmower	0	stationary	0	703	1	lawnmower_0
lawnmower	0	stationary	0	704	1	lawnmower_0
lawnmower	0	stationary	0	705	1	lawnmower_0
lawnmower	0	stationary	0	706	1	lawnmower_0
lawnmower	0	stationary	0	707	1	lawnmower_0
lawnmower	0	stationary	0	708	1	lawnmower_0
lawnmower	0	stationary	0	709	1	lawnmower_0
lawnmower	0	stationary	0	710	1	lawnmower_0
lawnmower	0	stationary	0	711	1	lawnmower_0
lawnmower	0	stationary	0	712	1	lawnmower_0
lawnmower	0	stationary	0	713	1	lawnmower_0
lawnmower	0	stationary	0	714	1	lawnmower_0
lawnmower	0	stationary	0	715	1	lawnmower_0
lawnmower	0	stationary	0	716	1	lawnmower_0
lawnmower	0	stationary	0	717	1	lawnmower_0
lawnmower	0	stationary	0	718	1	lawnmower_0
lawnmower	0	stationary	0	719	1	lawnmower_0
lawnmower	0	stationary	0	720	1	lawnmower_0
lawnmower	0	stationary	0	721	1	lawnmower_0
lawnmower	0	stationary	0	722	1	lawnmower_0
lawnmower	0	stationary	0	723	1	lawnmower_0
lawnmower	0	stationary	0	724	1	lawnmower_0
lawnmower	0	stationary	0	725	1	lawnmower_0
lawnmower	0	stationary	0	726	1	lawnmower_0
lawnmower	0	stationary	0	727	1	lawnmower_0
lawnmower	0	stationary	0	728	1	lawnmower_0
lawnmower	0	stationary	0	729	1	lawnmower_0
lawnmower	0	stationary	0	730	1	lawnmower_0
lawnmower	0	stationary	0	731	1	lawnmower_0
lawnmower	0	stationary	0	732	1	lawnmower_0
lawnmower	0	stationary	0	733	1	lawnmower_0
lawnmower	0	stationary	0	734	1	lawnmower_0
lawnmower	0	stationary	0	735	1	lawnmower_0
lawnmower	0	stationary	0	736	1	lawnmower_0
lawnmower	0	stationary	0	737	1	lawnmower_0
lawnmower	0	stationary	0	738	1	lawnmower_0
lawnmower	0	stationary	0	739	1	lawnmower_0
lawnmower	0	stationary	0	740	1	lawnmower_0
lawnmower	0	stationary	0	741	1	lawnmower_0
lawnmower	0	stationary	0	742	1	lawnmower_0
lawnmower	0	stationary	0	743	1	lawnmower_0
lawnmower	0	stationary	0	744	1	lawnmower_0
lawnmower	0	stationary	0	745	1	lawnmower_0
lawnmower	0	stationary	0	746	1	lawnmower_0
lawnmower	0	stationary	0	747	1	lawnmower_0
lawnmower	0	stationary	0	748	1	lawnmower_0
lawnmower	0	stationary	0	749	1	lawnmower_0
lawnmower	0	stationary	0	750	1	lawnmower_0
lawnmower	0	stationary	0	751	1	lawnmower_0
lawnmower	0	stationary	0	752	1	lawnmower_0
lawnmower	0	stationary	0	753	1	lawnmower_0
lawnmower	0	stationary	0	754	1	lawnmower_0
lawnmower	0	stationary	0	755	1	lawnmower_0
lawnmower	0	stationary	0	756	1	lawnmower_0
lawnmower	0	stationary	0	757	1	lawnmower_0
lawnmower	0	stationary	0	758	1	lawnmower_0
lawnmower	0	stationary	0	759	1	lawnmower_0
lawnmower	0	stationary	0	760	1	lawnmower_0
lawnmower	0	stationary	0	761	1	lawnmower_0
lawnmower	0	stationary	0	762	1	lawnmower_0
lawnmower	0	stationary	0	763	1	lawnmower_0
lawnmower	0	stationary	0	764	1	lawnmower_0
lawnmower	0	stationary	0	765	1	lawnmower_0
lawnmower	0	stationary	0	766	1	lawnmower_0
lawnmower	0	stationary	0	767	1	lawnmower_0
lawnmower	0	stationary	0	768	1	lawnmower_0
lawnmower	0	stationary	0	769	1	lawnmower_0
lawnmower	0	stationary	0	770	1	lawnmower_0
lawnmower	0	stationary	0	771	1	lawnmower_0
lawnmower	0	stationary	0	772	1	lawnmower_0
lawnmower	0	stationary	0	773	1	lawnmower_0
lawnmower	0	stationary	0	774	1	lawnmower_0
lawnmower	0	stationary	0	775	1	lawnmower_0
lawnmower	0	stationary	0	776	1	lawnmower_0
lawnmower	0	stationary	0	777	1	lawnmower_0
lawnmower	0	stationary	0	778	1	lawnmower_0
lawnmower	0	stationary	0	779	1	lawnmower_0
lawnmower	0	stationary	0	780	1	lawnmower_0
lawnmower	0	stationary	0	781	1	lawnmower_0
lawnmower	0	stationary	0	782	1	lawnmower_0
lawnmower	0	stationary	0	783	1	lawnmower_0
lawnmower	0	stationary	0	784	1	lawnmower_0
lawnmower	0	stationary	0	785	1	lawnmower_0
lawnmower	0	stationary	0	786	1	lawnmower_0
lawnmower	0	stationary	0	787	1	lawnmower_0
lawnmower	0	stationary	0	788	1	lawnmower_0
lawnmower	0	stationary	0	789	1	lawnmower_0
lawnmower	0	stationary	0	790	1	lawnmower_0
lawnmower	0	stationary	0	791	1	lawnmower_0
lawnmower	0	stationary	0	792	1	lawnmower_0
lawnmower	0	stationary	0	793	1	lawnmower_0
lawnmower	0	stationary	0	794	1	lawnmower_0
lawnmower	0	stationary	0	795	1	lawnmower_0
lawnmower	0	stationary	0	796	1	lawnmower_0
lawnmower	0	stationary	0	797	1	lawnmower_0
lawnmower	0	stationary	0	798	1	lawnmower_0
lawnmower	0	stationary	0	799	1	lawnmower_0
lawnmower	0	stationary	0	800	1	lawnmower_0
lawnmower	0	stationary	0	801	1	lawnmower_0
lawnmower	0	stationary	0	802	1	lawnmower_0
lawnmower	0	stationary	0	803	1	lawnmower_0
lawnmower	0	stationary	0	804	1	lawnmower_0
lawnmower	0	stationary	0	805	1	lawnmower_0
lawnmower	0	stationary	0	806	1	lawnmower_0
lawnmower	0	stationary	0	807	1	lawnmower_0
lawnmower	0	stationary	0	808	1	lawnmower_0
lawnmower	0	stationary	0	809	1	lawnmower_0
lawnmower	0	stationary	0	810	1	lawnmower_0
lawnmower	0	stationary	0	811	1	lawnmower_0
lawnmower	0	stationary	0	812	1	lawnmower_0
lawnmower	0	stationary	0	813	1	lawnmower_0
lawnmower	0	stationary	0	814	1	lawnmower_0
lawnmower	0	stationary	0	815	1	lawnmower_0
lawnmower	0	stationary	0	816	1	lawnmower_0
lawnmower	0	stationary	0	817	1	lawnmower_0
lawnmower	0	stationary	0	818	1	lawnmower_0
lawnmower	0	stationary	0	819	1	lawnmower_0
lawnmower	0	stationary	0	820	1	lawnmower_0
lawnmower	0	stationary	0	821	1	lawnmower_0
lawnmower	0	stationary	0	822	1	lawnmower_0
lawnmower	0	stationary	0	823	1	lawnmower_0
lawnmower	0	stationary	0	824	1	lawnmower_0
lawnmower	0	stationary	0	825	1	lawnmower_0
lawnmower	0	stationary	0	826	1	lawnmower_0
lawnmower	0	stationary	0	827	1	lawnmower_0
lawnmower	0	stationary	0	828	1	lawnmower_0
lawnmower	0	stationary	0	829	1	lawnmower_0
lawnmower	0	stationary	0	830	1	lawnmower_0
lawnmower	0	stationary	0	831	1	lawnmower_0
lawnmower	0	stationary	0	832	1	lawnmower_0
lawnmower	0	stationary	0	833	1	lawnmower_0
lawnmower	0	stationary	0	834	1	lawnmower_0
lawnmower	0	stationary	0	835	1	lawnmower_0
lawnmower	0	stationary	0	836	1	lawnmower_0
lawnmower	0	stationary	0	837	1	lawnmower_0
lawnmower	0	stationary	0	838	1	lawnmower_0
lawnmower	0	stationary	0	839	1	lawnmower_0
lawnmower	0	stationary	0	840	1	lawnmower_0
lawnmower	0	stationary	0	841	1	lawnmower_0
lawnmower	0	stationary	0	842	1	lawnmower_0
lawnmower	0	stationary	0	843	1	lawnmower_0
lawnmower	0	stationary	0	844	1	lawnmower_0
lawnmower	0	stationary	0	845	1	lawnmower_0
lawnmower	0	stationary	0	846	1	lawnmower_0
lawnmower	0	stationary	0	847	1	lawnmower_0
lawnmower	0	stationary	0	848	1	lawnmower_0
lawnmower	0	stationary	0	849	1	lawnmower_0
lawnmower	0	stationary	0	850	1	lawnmower_0
lawnmower	0	stationary	0	851	1	lawnmower_0
lawnmower	0	stationary	0	852	1	lawnmower_0
lawnmower	0	stationary	0	853	1	lawnmower_0
lawnmower	0	stationary	0	854	1	lawnmower_0
lawnmower	0	stationary	0	855	1	lawnmower_0
lawnmower	0	stationary	0	856	1	lawnmower_0
lawnmower	0	stationary	0	857	1	lawnmower_0
lawnmower	0	stationary	0	858	1	lawnmower_0
lawnmower	0	stationary	0	859	1	lawnmower_0
lawnmower	0	stationary	0	860	1	lawnmower_0
lawnmower	0	stationary	0	861	1	lawnmower_0
lawnmower	0	stationary	0	862	1	lawnmower_0
lawnmower	0	stationary	0	863	1	lawnmower_0
lawnmower	0	stationary	0	864	1	lawnmower_0
lawnmower	0	stationary	0	865	1	lawnmower_0
lawnmower	0	stationary	0	866	1	lawnmower_0
lawnmower	0	stationary	0	867	1	lawnmower_0
lawnmower	0	stationary	0	868	1	lawnmower_0
lawnmower	0	stationary	0	869	1	lawnmower_0
lawnmower	0	stationary	0	870	1	lawnmower_0
lawnmower	0	stationary	0	871	1	lawnmower_0
lawnmower	0	stationary	0	872	1	lawnmower_0
lawnmower	0	stationary	0	873	1	lawnmower_0
lawnmower	0	stationary	0	874	1	lawnmower_0
lawnmower	0	stationary	0	875	1	lawnmower_0
lawnmower	0	stationary	0	876	1	lawnmower_0
lawnmower	0	stationary	0	877	1	lawnmower_0
lawnmower	0	stationary	0	878	1	lawnmower_0
lawnmower	0	stationary	0	879	1	lawnmower_0
lawnmower	0	stationary	0	880	1	lawnmower_0
lawnmower	0	stationary	0	881	1	lawnmower_0
lawnmower	0	stationary	0	882	1	lawnmower_0
lawnmower	0	stationary	0	883	1	lawnmower_0
lawnmower	0	stationary	0	884	1	lawnmower_0
lawnmower	0	stationary	0	885	1	lawnmower_0
lawnmower	0	stationary	0	886	1	lawnmower_0
lawnmower	0	stationary	0	887	1	lawnmower_0
lawnmower	0	stationary	0	888	1	lawnmower_0
lawnmower	0	stationary	0	889	1	lawnmower_0
lawnmower	0	stationary	0	890	1	lawnmower_0
lawnmower	0	stationary	0	891	1	lawnmower_0
lawnmower	0	stationary	0	892	1	lawnmower_0
lawnmower	0	stationary	0	893	1	lawnmower_0
lawnmower	0	stationary	0	894	1	lawnmower_0
lawnmower	0	stationary	0	895	1	lawnmower_0
lawnmower	0	stationary	0	896	1	lawnmower_0
lawnmower	0	stationary	0	897	1	lawnmower_0
lawnmower	0	stationary	0	898	1	lawnmower_0
lawnmower	0	stationary	0	899	1	lawnmower_0
lawnmower	0	stationary	0	900	1	lawnmower_0
lawnmower	0	stationary	0	901	1	lawnmower_0
lawnmower	0	stationary	0	902	1	lawnmower_0
lawnmower	0	stationary	0	903	1	lawnmower_0
lawnmower	0	stationary	0	904	1	lawnmower_0
lawnmower	0	stationary	0	905	1	lawnmower_0
lawnmower	0	stationary	0	906	1	lawnmower_0
lawnmower	0	stationary	0	907	1	lawnmower_0
lawnmower	0	stationary	0	908	1	lawnmower_0
lawnmower	0	stationary	0	909	1	lawnmower_0
lawnmower	0	stationary	0	910	1	lawnmower_0
lawnmower	0	stationary	0	911	1	lawnmower_0
lawnmower	0	stationary	0	912	1	lawnmower_0
lawnmower	0	stationary	0	913	1	lawnmower_0
lawnmower	0	stationary	0	914	1	lawnmower_0
lawnmower	0	stationary	0	915	1	lawnmower_0
lawnmower	0	stationary	0	916	1	lawnmower_0
lawnmower	0	stationary	0	917	1	lawnmower_0
lawnmower	0	stationary	0	918	1	lawnmower_0
lawnmower	0	stationary	0	919	1	lawnmower_0
lawnmower	0	stationary	0	920	1	lawnmower_0
lawnmower	0	stationary	0	921	1	lawnmower_0
lawnmower	0	stationary	0	922	1	lawnmower_0
lawnmower	0	stationary	0	923	1	lawnmower_0
lawnmower	0	stationary	0	924	1	lawnmower_0
lawnmower	0	stationary	0	925	1	lawnmower_0
lawnmower	0	stationary	0	926	1	lawnmower_0
lawnmower	0	stationary	0	927	1	lawnmower_0
lawnmower	0	stationary	0	928	1	lawnmower_0
lawnmower	0	stationary	0	929	1	lawnmower_0
lawnmower	0	stationary	0	930	1	lawnmower_0
lawnmower	0	stationary	0	931	1	lawnmower_0
lawnmower	0	stationary	0	932	1	lawnmower_0
lawnmower	0	stationary	0	933	1	lawnmower_0
lawnmower	0	stationary	0	934	1	lawnmower_0
lawnmower	0	stationary	0	935	1	lawnmower_0
lawnmower	0	stationary	0	936	1	lawnmower_0
lawnmower	0	stationary	0	937	1	lawnmower_0
lawnmower	0	stationary	0	938	1	lawnmower_0
lawnmower	0	stationary	0	939	1	lawnmower_0
lawnmower	0	stationary	0	940	1	lawnmower_0
lawnmower	0	stationary	0	941	1	lawnmower_0
lawnmower	0	stationary	0	942	1	lawnmower_0
lawnmower	0	stationary	0	943	1	lawnmower_0
lawnmower	0	stationary	0	944	1	lawnmower_0
lawnmower	0	stationary	0	945	1	lawnmower_0
lawnmower	0	stationary	0	946	1	lawnmower_0
lawnmower	0	stationary	0	947	1	lawnmower_0
lawnmower	0	stationary	0	948	1	lawnmower_0
lawnmower	0	stationary	0	949	1	lawnmower_0
lawnmower	0	stationary	0	950	1	lawnmower_0
lawnmower	0	stationary	0	951	1	lawnmower_0
lawnmower	0	stationary	0	952	1	lawnmower_0
lawnmower	0	stationary	0	953	1	lawnmower_0
lawnmower	0	stationary	0	954	1	lawnmower_0
lawnmower	0	stationary	0	955	1	lawnmower_0
lawnmower	0	stationary	0	956	1	lawnmower_0
lawnmower	0	stationary	0	957	1	lawnmower_0
lawnmower	0	stationary	0	958	1	lawnmower_0
lawnmower	0	stationary	0	959	1	lawnmower_0
lawnmower	0	stationary	0	960	1	lawnmower_0
lawnmower	0	stationary	0	961	1	lawnmower_0
lawnmower	0	stationary	0	962	1	lawnmower_0
lawnmower	0	stationary	0	963	1	lawnmower_0
lawnmower	0	stationary	0	964	1	lawnmower_0
lawnmower	0	stationary	0	965	1	lawnmower_0
lawnmower	0	stationary	0	966	1	lawnmower_0
lawnmower	0	stationary	0	967	1	lawnmower_0
lawnmower	0	stationary	0	968	1	lawnmower_0
lawnmower	0	stationary	0	969	1	lawnmower_0
lawnmower	0	stationary	0	970	1	lawnmower_0
lawnmower	0	stationary	0	971	1	lawnmower_0
lawnmower	0	stationary	0	972	1	lawnmower_0
lawnmower	0	stationary	0	973	1	lawnmower_0
lawnmower	0	stationary	0	974	1	lawnmower_0
lawnmower	0	stationary	0	975	1	lawnmower_0
lawnmower	0	stationary	0	976	1	lawnmower_0
lawnmower	0	stationary	0	977	1	lawnmower_0
lawnmower	0	stationary	0	978	1	lawnmower_0
lawnmower	0	stationary	0	979	1	lawnmower_0
lawnmower	0	stationary	0	980	1	lawnmower_0
lawnmower	0	stationary	0	981	1	lawnmower_0
lawnmower	0	stationary	0	982	1	lawnmower_0
lawnmower	0	stationary	0	983	1	lawnmower_0
lawnmower	0	stationary	0	984	1	lawnmower_0
lawnmower	0	stationary	0	985	1	lawnmower_0
lawnmower	0	stationary	0	986	1	lawnmower_0
lawnmower	0	stationary	0	987	1	lawnmower_0
lawnmower	0	stationary	0	988	1	lawnmower_0
lawnmower	0	stationary	0	989	1	lawnmower_0
lawnmower	0	stationary	0	990	1	lawnmower_0
lawnmower	0	stationary	0	991	1	lawnmower_0
lawnmower	0	stationary	0	992	1	lawnmower_0
lawnmower	0	stationary	0	993	1	lawnmower_0
lawnmower	0	stationary	0	994	1	lawnmower_0
lawnmower	0	stationary	0	995	1	lawnmower_0
lawnmower	0	stationary	0	996	1	lawnmower_0
lawnmower	0	stationary	0	997	1	lawnmower_0
lawnmower	0	stationary	0	998	1	lawnmower_0
lawnmower	0	stationary	0	999	1	lawnmower_0
lawnmower	0	stationary	0	1000	1	lawnmower_0
lawnmower	0	stationary	0	1001	1	lawnmower_0
lawnmower	0	stationary	0	1002	1	lawnmower_0
lawnmower	0	stationary	0	1003	1	lawnmower_0
lawnmower	0	stationary	0	1004	1	lawnmower_0
lawnmower	0	stationary	0	1005	1	lawnmower_0
lawnmower	0	stationary	0	1006	1	lawnmower_0
lawnmower	0	stationary	0	1007	1	lawnmower_0
lawnmower	0	stationary	0	1008	1	lawnmower_0
lawnmower	0	stationary	0	1009	1	lawnmower_0
lawnmower	0	stationary	0	1010	1	lawnmower_0
lawnmower	0	stationary	0	1011	1	lawnmower_0
lawnmower	0	stationary	0	1012	1	lawnmower_0
lawnmower	0	stationary	0	1013	1	lawnmower_0
lawnmower	0	stationary	0	1014	1	lawnmower_0
lawnmower	0	stationary	0	1015	1	lawnmower_0
lawnmower	0	stationary	0	1016	1	lawnmower_0
lawnmower	0	stationary	0	1017	1	lawnmower_0
lawnmower	0	stationary	0	1018	1	lawnmower_0
lawnmower	0	stationary	0	1019	1	lawnmower_0
lawnmower	0	stationary	0	1020	1	lawnmower_0
lawnmower	0	stationary	0	1021	1	lawnmower_0
lawnmower	0	stationary	0	1022	1	lawnmower_0
lawnmower	0	stationary	0	1023	1	lawnmower_0
lawnmower	0	stationary	0	1024	1	lawnmower_0
lawnmower	0	stationary	0	1025	1	lawnmower_0
lawnmower	0	stationary	0	1026	1	lawnmower_0
lawnmower	0	stationary	0	1027	1	lawnmower_0
lawnmower	0	stationary	0	1028	1	lawnmower_0
lawnmower	0	stationary	0	1029	1	lawnmower_0
lawnmower	0	stationary	0	1030	1	lawnmower_0
lawnmower	0	stationary	0	1031	1	lawnmower_0
lawnmower	0	stationary	0	1032	1	lawnmower_0
lawnmower	0	stationary	0	1033	1	lawnmower_0
lawnmower	0	stationary	0	1034	1	lawnmower_0
lawnmower	0	stationary	0	1035	1	lawnmower_0
lawnmower	0	stationary	0	1036	1	lawnmower_0
lawnmower	0	stationary	0	1037	1	lawnmower_0
lawnmower	0	stationary	0	1038	1	lawnmower_0
lawnmower	0	stationary	0	1039	1	lawnmower_0
lawnmower	0	stationary	0	1040	1	lawnmower_0
lawnmower	0	stationary	0	1041	1	lawnmower_0
lawnmower	0	stationary	0	1042	1	lawnmower_0
lawnmower	0	stationary	0	1043	1	lawnmower_0
lawnmower	0	stationary	0	1044	1	lawnmower_0
lawnmower	0	stationary	0	1045	1	lawnmower_0
lawnmower	0	stationary	0	1046	1	lawnmower_0
lawnmower	0	stationary	0	1047	1	lawnmower_0
lawnmower	0	stationary	0	1048	1	lawnmower_0
lawnmower	0	stationary	0	1049	1	lawnmower_0
lawnmower	0	stationary	0	1050	1	lawnmower_0
lawnmower	0	stationary	0	1051	1	lawnmower_0
lawnmower	0	stationary	0	1052	1	lawnmower_0
lawnmower	0	stationary	0	1053	1	lawnmower_0
lawnmower	0	stationary	0	1054	1	lawnmower_0
lawnmower	0	stationary	0	1055	1	lawnmower_0
lawnmower	0	stationary	0	1056	1	lawnmower_0
lawnmower	0	stationary	0	1057	1	lawnmower_0
lawnmower	0	stationary	0	1058	1	lawnmower_0
lawnmower	0	stationary	0	1059	1	lawnmower_0
lawnmower	0	stationary	0	1060	1	lawnmower_0
lawnmower	0	stationary	0	1061	1	lawnmower_0
lawnmower	0	stationary	0	1062	1	lawnmower_0
lawnmower	0	stationary	0	1063	1	lawnmower_0
lawnmower	0	stationary	0	1064	1	lawnmower_0
lawnmower	0	stationary	0	1065	1	lawnmower_0
lawnmower	0	stationary	0	1066	1	lawnmower_0
lawnmower	0	stationary	0	1067	1	lawnmower_0
lawnmower	0	stationary	0	1068	1	lawnmower_0
lawnmower	0	stationary	0	1069	1	lawnmower_0
lawnmower	0	stationary	0	1070	1	lawnmower_0
lawnmower	0	stationary	0	1071	1	lawnmower_0
lawnmower	0	stationary	0	1072	1	lawnmower_0
lawnmower	0	stationary	0	1073	1	lawnmower_0
lawnmower	0	stationary	0	1074	1	lawnmower_0
lawnmower	0	stationary	0	1075	1	lawnmower_0
lawnmower	0	stationary	0	1076	1	lawnmower_0
lawnmower	0	stationary	0	1077	1	lawnmower_0
lawnmower	0	stationary	0	1078	1	lawnmower_0
lawnmower	0	stationary	0	1079	1	lawnmower_0
lawnmower	0	stationary	0	1080	1	lawnmower_0
lawnmower	0	stationary	0	1081	1	lawnmower_0
lawnmower	0	stationary	0	1082	1	lawnmower_0
lawnmower	0	stationary	0	1083	1	lawnmower_0
lawnmower	0	stationary	0	1084	1	lawnmower_0
lawnmower	0	stationary	0	1085	1	lawnmower_0
lawnmower	0	stationary	0	1086	1	lawnmower_0
lawnmower	0	stationary	0	1087	1	lawnmower_0
lawnmower	0	stationary	0	1088	1	lawnmower_0
lawnmower	0	stationary	0	1089	1	lawnmower_0
lawnmower	0	stationary	0	1090	1	lawnmower_0
lawnmower	0	stationary	0	1091	1	lawnmower_0
lawnmower	0	stationary	0	1092	1	lawnmower_0
lawnmower	0	stationary	0	1093	1	lawnmower_0
lawnmower	0	stationary	0	1094	1	lawnmower_0
lawnmower	0	stationary	0	1095	1	lawnmower_0
lawnmower	0	stationary	0	1096	1	lawnmower_0
lawnmower	0	stationary	0	1097	1	lawnmower_0
lawnmower	0	stationary	0	1098	1	lawnmower_0
lawnmower	0	stationary	0	1099	1	lawnmower_0
lawnmower	0	stationary	0	1100	1	lawnmower_0
lawnmower	0	stationary	0	1101	1	lawnmower_0
lawnmower	0	stationary	0	1102	1	lawnmower_0
lawnmower	0	stationary	0	1103	1	lawnmower_0
lawnmower	0	stationary	0	1104	1	lawnmower_0
lawnmower	0	stationary	0	1105	1	lawnmower_0
lawnmower	0	stationary	0	1106	1	lawnmower_0
lawnmower	0	stationary	0	1107	1	lawnmower_0
lawnmower	0	stationary	0	1108	1	lawnmower_0
lawnmower	0	stationary	0	1109	1	lawnmower_0
lawnmower	0	stationary	0	1110	1	lawnmower_0
lawnmower	0	stationary	0	1111	1	lawnmower_0
lawnmower	0	stationary	0	1112	1	lawnmower_0
lawnmower	0	stationary	0	1113	1	lawnmower_0
lawnmower	0	stationary	0	1114	1	lawnmower_0
lawnmower	0	stationary	0	1115	1	lawnmower_0
lawnmower	0	stationary	0	1116	1	lawnmower_0
lawnmower	0	stationary	0	1117	1	lawnmower_0
lawnmower	0	stationary	0	1118	1	lawnmower_0
lawnmower	0	stationary	0	1119	1	lawnmower_0
lawnmower	0	stationary	0	1120	1	lawnmower_0
lawnmower	0	stationary	0	1121	1	lawnmower_0
lawnmower	0	stationary	0	1122	1	lawnmower_0
lawnmower	0	stationary	0	1123	1	lawnmower_0
lawnmower	0	stationary	0	1124	1	lawnmower_0
lawnmower	0	stationary	0	1125	1	lawnmower_0
lawnmower	0	stationary	0	1126	1	lawnmower_0
lawnmower	0	stationary	0	1127	1	lawnmower_0
lawnmower	0	stationary	0	1128	1	lawnmower_0
lawnmower	0	stationary	0	1129	1	lawnmower_0
lawnmower	0	stationary	0	1130	1	lawnmower_0
lawnmower	0	stationary	0	1131	1	lawnmower_0
lawnmower	0	stationary	0	1132	1	lawnmower_0
lawnmower	0	stationary	0	1133	1	lawnmower_0
lawnmower	0	stationary	0	1134	1	lawnmower_0
lawnmower	0	stationary	0	1135	1	lawnmower_0
lawnmower	0	stationary	0	1136	1	lawnmower_0
lawnmower	0	stationary	0	1137	1	lawnmower_0
lawnmower	0	stationary	0	1138	1	lawnmower_0
lawnmower	0	stationary	0	1139	1	lawnmower_0
lawnmower	0	stationary	0	1140	1	lawnmower_0
lawnmower	0	stationary	0	1141	1	lawnmower_0
lawnmower	0	stationary	0	1142	1	lawnmower_0
lawnmower	0	stationary	0	1143	1	lawnmower_0
lawnmower	0	stationary	0	1144	1	lawnmower_0
lawnmower	0	stationary	0	1145	1	lawnmower_0
lawnmower	0	stationary	0	1146	1	lawnmower_0
lawnmower	0	stationary	0	1147	1	lawnmower_0
lawnmower	0	stationary	0	1148	1	lawnmower_0
lawnmower	0	stationary	0	1149	1	lawnmower_0
lawnmower	0	stationary	0	1150	1	lawnmower_0
lawnmower	0	stationary	0	1151	1	lawnmower_0
lawnmower	0	stationary	0	1152	1	lawnmower_0
lawnmower	0	stationary	0	1153	1	lawnmower_0
lawnmower	0	stationary	0	1154	1	lawnmower_0
lawnmower	0	stationary	0	1155	1	lawnmower_0
lawnmower	0	stationary	0	1156	1	lawnmower_0
lawnmower	0	stationary	0	1157	1	lawnmower_0
lawnmower	0	stationary	0	1158	1	lawnmower_0
lawnmower	0	stationary	0	1159	1	lawnmower_0
lawnmower	0	stationary	0	1160	1	lawnmower_0
lawnmower	0	stationary	0	1161	1	lawnmower_0
lawnmower	0	stationary	0	1162	1	lawnmower_0
lawnmower	0	stationary	0	1163	1	lawnmower_0
lawnmower	0	stationary	0	1164	1	lawnmower_0
lawnmower	0	stationary	0	1165	1	lawnmower_0
lawnmower	0	stationary	0	1166	1	lawnmower_0
lawnmower	0	stationary	0	1167	1	lawnmower_0
lawnmower	0	stationary	0	1168	1	lawnmower_0
lawnmower	0	stationary	0	1169	1	lawnmower_0
lawnmower	0	stationary	0	1170	1	lawnmower_0
lawnmower	0	stationary	0	1171	1	lawnmower_0
lawnmower	0	stationary	0	1172	1	lawnmower_0
lawnmower	0	stationary	0	1173	1	lawnmower_0
lawnmower	0	stationary	0	1174	1	lawnmower_0
lawnmower	0	stationary	0	1175	1	lawnmower_0
lawnmower	0	stationary	0	1176	1	lawnmower_0
lawnmower	0	stationary	0	1177	1	lawnmower_0
lawnmower	0	stationary	0	1178	1	lawnmower_0
lawnmower	0	stationary	0	1179	1	lawnmower_0
lawnmower	0	stationary	0	1180	1	lawnmower_0
lawnmower	0	stationary	0	1181	1	lawnmower_0
lawnmower	0	stationary	0	1182	1	lawnmower_0
lawnmower	0	stationary	0	1183	1	lawnmower_0
lawnmower	0	stationary	0	1184	1	lawnmower_0
lawnmower	0	stationary	0	1185	1	lawnmower_0
lawnmower	0	stationary	0	1186	1	lawnmower_0
lawnmower	0	stationary	0	1187	1	lawnmower_0
lawnmower	0	stationary	0	1188	1	lawnmower_0
lawnmower	0	stationary	0	1189	1	lawnmower_0
lawnmower	0	stationary	0	1190	1	lawnmower_0
lawnmower	0	stationary	0	1191	1	lawnmower_0
lawnmower	0	stationary	0	1192	1	lawnmower_0
lawnmower	0	stationary	0	1193	1	lawnmower_0
lawnmower	0	stationary	0	1194	1	lawnmower_0
lawnmower	0	stationary	0	1195	1	lawnmower_0
lawnmower	0	stationary	0	1196	1	lawnmower_0
lawnmower	0	stationary	0	1197	1	lawnmower_0
lawnmower	0	stationary	0	1198	1	lawnmower_0
lawnmower	0	stationary	0	1199	1	lawnmower_0
lawnmower	0	stationary	0	1200	1	lawnmower_0
lawnmower	0	stationary	0	1201	1	lawnmower_0
lawnmower	0	stationary	0	1202	1	lawnmower_0
lawnmower	0	stationary	0	1203	1	lawnmower_0
lawnmower	0	stationary	0	1204	1	lawnmower_0
lawnmower	0	stationary	0	1205	1	lawnmower_0
lawnmower	0	stationary	0	1206	1	lawnmower_0
lawnmower	0	stationary	0	1207	1	lawnmower_0
lawnmower	0	stationary	0	1208	1	lawnmower_0
lawnmower	0	stationary	0	1209	1	lawnmower_0
lawnmower	0	stationary	0	1210	1	lawnmower_0
lawnmower	0	stationary	0	1211	1	lawnmower_0
lawnmower	0	stationary	0	1212	1	lawnmower_0
lawnmower	0	stationary	0	1213	1	lawnmower_0
lawnmower	0	stationary	0	1214	1	lawnmower_0
lawnmower	0	stationary	0	1215	1	lawnmower_0
lawnmower	0	stationary	0	1216	1	lawnmower_0
lawnmower	0	stationary	0	1217	1	lawnmower_0
lawnmower	0	stationary	0	1218	1	lawnmower_0
lawnmower	0	stationary	0	1219	1	lawnmower_0
lawnmower	0	stationary	0	1220	1	lawnmower_0
lawnmower	0	stationary	0	1221	1	lawnmower_0
lawnmower	0	stationary	0	1222	1	lawnmower_0
lawnmower	0	stationary	0	1223	1	lawnmower_0
lawnmower	0	stationary	0	1224	1	lawnmower_0
lawnmower	0	stationary	0	1225	1	lawnmower_0
lawnmower	0	stationary	0	1226	1	lawnmower_0
lawnmower	0	stationary	0	1227	1	lawnmower_0
lawnmower	0	stationary	0	1228	1	lawnmower_0
lawnmower	0	stationary	0	1229	1	lawnmower_0
lawnmower	0	stationary	0	1230	1	lawnmower_0
lawnmower	0	stationary	0	1231	1	lawnmower_0
lawnmower	0	stationary	0	1232	1	lawnmower_0
lawnmower	0	stationary	0	1233	1	lawnmower_0
lawnmower	0	stationary	0	1234	1	lawnmower_0
lawnmower	0	stationary	0	1235	1	lawnmower_0
lawnmower	0	stationary	0	1236	1	lawnmower_0
lawnmower	0	stationary	0	1237	1	lawnmower_0
lawnmower	0	stationary	0	1238	1	lawnmower_0
lawnmower	0	stationary	0	1239	1	lawnmower_0
lawnmower	0	stationary	0	1240	1	lawnmower_0
lawnmower	0	stationary	0	1241	1	lawnmower_0
lawnmower	0	stationary	0	1242	1	lawnmower_0
lawnmower	0	stationary	0	1243	1	lawnmower_0
lawnmower	0	stationary	0	1244	1	lawnmower_0
lawnmower	0	stationary	0	1245	1	lawnmower_0
lawnmower	0	stationary	0	1246	1	lawnmower_0
lawnmower	0	stationary	0	1247	1	lawnmower_0
lawnmower	0	stationary	0	1248	1	lawnmower_0
lawnmower	0	stationary	0	1249	1	lawnmower_0
lawnmower	0	stationary	0	1250	1	lawnmower_0
lawnmower	0	stationary	0	1251	1	lawnmower_0
lawnmower	0	stationary	0	1252	1	lawnmower_0
lawnmower	0	stationary	0	1253	1	lawnmower_0
lawnmower	0	stationary	0	1254	1	lawnmower_0
lawnmower	0	stationary	0	1255	1	lawnmower_0
lawnmower	0	stationary	0	1256	1	lawnmower_0
lawnmower	0	stationary	0	1257	1	lawnmower_0
lawnmower	0	stationary	0	1258	1	lawnmower_0
lawnmower	0	stationary	0	1259	1	lawnmower_0
lawnmower	0	stationary	0	1260	1	lawnmower_0
lawnmower	0	stationary	0	1261	1	lawnmower_0
lawnmower	0	stationary	0	1262	1	lawnmower_0
lawnmower	0	stationary	0	1263	1	lawnmower_0
lawnmower	0	stationary	0	1264	1	lawnmower_0
lawnmower	0	stationary	0	1265	1	lawnmower_0
lawnmower	0	stationary	0	1266	1	lawnmower_0
lawnmower	0	stationary	0	1267	1	lawnmower_0
lawnmower	0	stationary	0	1268	1	lawnmower_0
lawnmower	0	stationary	0	1269	1	lawnmower_0
lawnmower	0	stationary	0	1270	1	lawnmower_0
lawnmower	0	stationary	0	1271	1	lawnmower_0
lawnmower	0	stationary	0	1272	1	lawnmower_0
lawnmower	0	stationary	0	1273	1	lawnmower_0
lawnmower	0	stationary	0	1274	1	lawnmower_0
lawnmower	0	stationary	0	1275	1	lawnmower_0
lawnmower	0	stationary	0	1276	1	lawnmower_0
lawnmower	0	stationary	0	1277	1	lawnmower_0
lawnmower	0	stationary	0	1278	1	lawnmower_0
lawnmower	0	stationary	0	1279	1	lawnmower_0
lawnmower	0	stationary	0	1280	1	lawnmower_0
lawnmower	0	stationary	0	1281	1	lawnmower_0
lawnmower	0	stationary	0	1282	1	lawnmower_0
lawnmower	0	stationary	0	1283	1	lawnmower_0
lawnmower	0	stationary	0	1284	1	lawnmower_0
lawnmower	0	stationary	0	1285	1	lawnmower_0
lawnmower	0	stationary	0	1286	1	lawnmower_0
lawnmower	0	stationary	0	1287	1	lawnmower_0
lawnmower	0	stationary	0	1288	1	lawnmower_0
lawnmower	0	stationary	0	1289	1	lawnmower_0
lawnmower	0	stationary	0	1290	1	lawnmower_0
lawnmower	0	stationary	0	1291	1	lawnmower_0
lawnmower	0	stationary	0	1292	1	lawnmower_0
lawnmower	0	stationary	0	1293	1	lawnmower_0
lawnmower	0	stationary	0	1294	1	lawnmower_0
lawnmower	0	stationary	0	1295	1	lawnmower_0
lawnmower	0	stationary	0	1296	1	lawnmower_0
lawnmower	0	stationary	0	1297	1	lawnmower_0
lawnmower	0	stationary	0	1298	1	lawnmower_0
lawnmower	0	stationary	0	1299	1	lawnmower_0
lawnmower	0	stationary	0	1300	1	lawnmower_0
lawnmower	0	stationary	0	1301	1	lawnmower_0
lawnmower	0	stationary	0	1302	1	lawnmower_0
lawnmower	0	stationary	0	1303	1	lawnmower_0
lawnmower	0	stationary	0	1304	1	lawnmower_0
lawnmower	0	stationary	0	1305	1	lawnmower_0
lawnmower	0	stationary	0	1306	1	lawnmower_0
lawnmower	0	stationary	0	1307	1	lawnmower_0
lawnmower	0	stationary	0	1308	1	lawnmower_0
lawnmower	0	stationary	0	1309	1	lawnmower_0
lawnmower	0	stationary	0	1310	1	lawnmower_0
lawnmower	0	stationary	0	1311	1	lawnmower_0
lawnmower	0	stationary	0	1312	1	lawnmower_0
lawnmower	0	stationary	0	1313	1	lawnmower_0
lawnmower	0	stationary	0	1314	1	lawnmower_0
lawnmower	0	stationary	0	1315	1	lawnmower_0
lawnmower	0	stationary	0	1316	1	lawnmower_0
lawnmower	0	stationary	0	1317	1	lawnmower_0
lawnmower	0	stationary	0	1318	1	lawnmower_0
lawnmower	0	stationary	0	1319	1	lawnmower_0
lawnmower	0	stationary	0	1320	1	lawnmower_0
lawnmower	0	stationary	0	1321	1	lawnmower_0
lawnmower	0	stationary	0	1322	1	lawnmower_0
lawnmower	0	stationary	0	1323	1	lawnmower_0
lawnmower	0	stationary	0	1324	1	lawnmower_0
lawnmower	0	stationary	0	1325	1	lawnmower_0
lawnmower	0	stationary	0	1326	1	lawnmower_0
lawnmower	0	stationary	0	1327	1	lawnmower_0
lawnmower	0	stationary	0	1328	1	lawnmower_0
lawnmower	0	stationary	0	1329	1	lawnmower_0
lawnmower	0	stationary	0	1330	1	lawnmower_0
lawnmower	0	stationary	0	1331	1	lawnmower_0
lawnmower	0	stationary	0	1332	1	lawnmower_0
lawnmower	0	stationary	0	1333	1	lawnmower_0
lawnmower	0	stationary	0	1334	1	lawnmower_0
lawnmower	0	stationary	0	1335	1	lawnmower_0
lawnmower	0	stationary	0	1336	1	lawnmower_0
lawnmower	0	stationary	0	1337	1	lawnmower_0
lawnmower	0	stationary	0	1338	1	lawnmower_0
lawnmower	0	stationary	0	1339	1	lawnmower_0
lawnmower	0	stationary	0	1340	1	lawnmower_0
lawnmower	0	stationary	0	1341	1	lawnmower_0
lawnmower	0	stationary	0	1342	1	lawnmower_0
lawnmower	0	stationary	0	1343	1	lawnmower_0
lawnmower	0	stationary	0	1344	1	lawnmower_0
lawnmower	0	stationary	0	1345	1	lawnmower_0
lawnmower	0	stationary	0	1346	1	lawnmower_0
lawnmower	0	stationary	0	1347	1	lawnmower_0
lawnmower	0	stationary	0	1348	1	lawnmower_0
lawnmower	0	stationary	0	1349	1	lawnmower_0
lawnmower	0	stationary	0	1350	1	lawnmower_0
lawnmower	0	stationary	0	1351	1	lawnmower_0
lawnmower	0	stationary	0	1352	1	lawnmower_0
lawnmower	0	stationary	0	1353	1	lawnmower_0
lawnmower	0	stationary	0	1354	1	lawnmower_0
lawnmower	0	stationary	0	1355	1	lawnmower_0
lawnmower	0	stationary	0	1356	1	lawnmower_0
lawnmower	0	stationary	0	1357	1	lawnmower_0
lawnmower	0	stationary	0	1358	1	lawnmower_0
lawnmower	0	stationary	0	1359	1	lawnmower_0
lawnmower	0	stationary	0	1360	1	lawnmower_0
lawnmower	0	stationary	0	1361	1	lawnmower_0
lawnmower	0	stationary	0	1362	1	lawnmower_0
lawnmower	0	stationary	0	1363	1	lawnmower_0
lawnmower	0	stationary	0	1364	1	lawnmower_0
lawnmower	0	stationary	0	1365	1	lawnmower_0
lawnmower	0	stationary	0	1366	1	lawnmower_0
lawnmower	0	stationary	0	1367	1	lawnmower_0
lawnmower	0	stationary	0	1368	1	lawnmower_0
lawnmower	0	stationary	0	1369	1	lawnmower_0
lawnmower	0	stationary	0	1370	1	lawnmower_0
lawnmower	0	stationary	0	1371	1	lawnmower_0
lawnmower	0	stationary	0	1372	1	lawnmower_0
lawnmower	0	stationary	0	1373	1	lawnmower_0
lawnmower	0	stationary	0	1374	1	lawnmower_0
lawnmower	0	stationary	0	1375	1	lawnmower_0
lawnmower	0	stationary	0	1376	1	lawnmower_0
lawnmower	0	stationary	0	1377	1	lawnmower_0
lawnmower	0	stationary	0	1378	1	lawnmower_0
lawnmower	0	stationary	0	1379	1	lawnmower_0
lawnmower	0	stationary	0	1380	1	lawnmower_0
lawnmower	0	stationary	0	1381	1	lawnmower_0
lawnmower	0	stationary	0	1382	1	lawnmower_0
lawnmower	0	stationary	0	1383	1	lawnmower_0
lawnmower	0	stationary	0	1384	1	lawnmower_0
lawnmower	0	stationary	0	1385	1	lawnmower_0
lawnmower	0	stationary	0	1386	1	lawnmower_0
lawnmower	0	stationary	0	1387	1	lawnmower_0
lawnmower	0	stationary	0	1388	1	lawnmower_0
lawnmower	0	stationary	0	1389	1	lawnmower_0
lawnmower	0	stationary	0	1390	1	lawnmower_0
lawnmower	0	stationary	0	1391	1	lawnmower_0
lawnmower	0	stationary	0	1392	1	lawnmower_0
lawnmower	0	stationary	0	1393	1	lawnmower_0
lawnmower	0	stationary	0	1394	1	lawnmower_0
lawnmower	0	stationary	0	1395	1	lawnmower_0
lawnmower	0	stationary	0	1396	1	lawnmower_0
lawnmower	0	stationary	0	1397	1	lawnmower_0
lawnmower	0	stationary	0	1398	1	lawnmower_0
lawnmower	0	stationary	0	1399	1	lawnmower_0
lawnmower	0	stationary	0	1400	1	lawnmower_0
lawnmower	0	stationary	0	1401	1	lawnmower_0
lawnmower	0	stationary	0	1402	1	lawnmower_0
lawnmower	0	stationary	0	1403	1	lawnmower_0
lawnmower	0	stationary	0	1404	1	lawnmower_0
lawnmower	0	stationary	0	1405	1	lawnmower_0
lawnmower	0	stationary	0	1406	1	lawnmower_0
lawnmower	0	stationary	0	1407	1	lawnmower_0
lawnmower	0	stationary	0	1408	1	lawnmower_0
lawnmower	0	stationary	0	1409	1	lawnmower_0
lawnmower	0	stationary	0	1410	1	lawnmower_0
lawnmower	0	stationary	0	1411	1	lawnmower_0
lawnmower	0	stationary	0	1412	1	lawnmower_0
lawnmower	0	stationary	0	1413	1	lawnmower_0
lawnmower	0	stationary	0	1414	1	lawnmower_0
lawnmower	0	stationary	0	1415	1	lawnmower_0
lawnmower	0	stationary	0	1416	1	lawnmower_0
lawnmower	0	stationary	0	1417	1	lawnmower_0
lawnmower	0	stationary	0	1418	1	lawnmower_0
lawnmower	0	stationary	0	1419	1	lawnmower_0
lawnmower	0	stationary	0	1420	1	lawnmower_0
lawnmower	0	stationary	0	1421	1	lawnmower_0
lawnmower	0	stationary	0	1422	1	lawnmower_0
lawnmower	0	stationary	0	1423	1	lawnmower_0
lawnmower	0	stationary	0	1424	1	lawnmower_0
lawnmower	0	stationary	0	1425	1	lawnmower_0
lawnmower	0	stationary	0	1426	1	lawnmower_0
lawnmower	0	stationary	0	1427	1	lawnmower_0
lawnmower	0	stationary	0	1428	1	lawnmower_0
lawnmower	0	stationary	0	1429	1	lawnmower_0
lawnmower	0	stationary	0	1430	1	lawnmower_0
lawnmower	0	stationary	0	1431	1	lawnmower_0
lawnmower	0	stationary	0	1432	1	lawnmower_0
lawnmower	0	stationary	0	1433	1	lawnmower_0
lawnmower	0	stationary	0	1434	1	lawnmower_0
lawnmower	0	stationary	0	1435	1	lawnmower_0
lawnmower	0	stationary	0	1436	1	lawnmower_0
lawnmower	0	stationary	0	1437	1	lawnmower_0
lawnmower	0	stationary	0	1438	1	lawnmower_0
lawnmower	0	stationary	0	1439	1	lawnmower_0
lawnmower	0	stationary	0	1440	1	lawnmower_0
lawnmower	0	stationary	0	1441	1	lawnmower_0
lawnmower	0	stationary	0	1442	1	lawnmower_0
lawnmower	0	stationary	0	1443	1	lawnmower_0
lawnmower	0	stationary	0	1444	1	lawnmower_0
lawnmower	0	stationary	0	1445	1	lawnmower_0
lawnmower	0	stationary	0	1446	1	lawnmower_0
lawnmower	0	stationary	0	1447	1	lawnmower_0
lawnmower	0	stationary	0	1448	1	lawnmower_0
lawnmower	0	stationary	0	1449	1	lawnmower_0
lawnmower	0	stationary	0	1450	1	lawnmower_0
lawnmower	0	stationary	0	1451	1	lawnmower_0
lawnmower	0	stationary	0	1452	1	lawnmower_0
lawnmower	0	stationary	0	1453	1	lawnmower_0
lawnmower	0	stationary	0	1454	1	lawnmower_0
lawnmower	0	stationary	0	1455	1	lawnmower_0
lawnmower	0	stationary	0	1456	1	lawnmower_0
lawnmower	0	stationary	0	1457	1	lawnmower_0
lawnmower	0	stationary	0	1458	1	lawnmower_0
lawnmower	0	stationary	0	1459	1	lawnmower_0
lawnmower	0	stationary	0	1460	1	lawnmower_0
lawnmower	0	stationary	0	1461	1	lawnmower_0
lawnmower	0	stationary	0	1462	1	lawnmower_0
lawnmower	0	stationary	0	1463	1	lawnmower_0
lawnmower	0	stationary	0	1464	1	lawnmower_0
lawnmower	0	stationary	0	1465	1	lawnmower_0
lawnmower	0	stationary	0	1466	1	lawnmower_0
lawnmower	0	stationary	0	1467	1	lawnmower_0
lawnmower	0	stationary	0	1468	1	lawnmower_0
lawnmower	0	stationary	0	1469	1	lawnmower_0
lawnmower	0	stationary	0	1470	1	lawnmower_0
lawnmower	0	stationary	0	1471	1	lawnmower_0
lawnmower	0	stationary	0	1472	1	lawnmower_0
lawnmower	0	stationary	0	1473	1	lawnmower_0
lawnmower	0	stationary	0	1474	1	lawnmower_0
lawnmower	0	stationary	0	1475	1	lawnmower_0
lawnmower	0	stationary	0	1476	1	lawnmower_0
lawnmower	0	stationary	0	1477	1	lawnmower_0
lawnmower	0	stationary	0	1478	1	lawnmower_0
lawnmower	0	stationary	0	1479	1	lawnmower_0
lawnmower	0	stationary	0	1480	1	lawnmower_0
lawnmower	0	stationary	0	1481	1	lawnmower_0
lawnmower	0	stationary	0	1482	1	lawnmower_0
lawnmower	0	stationary	0	1483	1	lawnmower_0
lawnmower	0	stationary	0	1484	1	lawnmower_0
lawnmower	0	stationary	0	1485	1	lawnmower_0
lawnmower	0	stationary	0	1486	1	lawnmower_0
lawnmower	0	stationary	0	1487	1	lawnmower_0
lawnmower	0	stationary	0	1488	1	lawnmower_0
lawnmower	0	stationary	0	1489	1	lawnmower_0
lawnmower	0	stationary	0	1490	1	lawnmower_0
lawnmower	0	stationary	0	1491	1	lawnmower_0
lawnmower	0	stationary	0	1492	1	lawnmower_0
lawnmower	0	stationary	0	1493	1	lawnmower_0
lawnmower	0	stationary	0	1494	1	lawnmower_0
lawnmower	0	stationary	0	1495	1	lawnmower_0
lawnmower	0	stationary	0	1496	1	lawnmower_0
lawnmower	0	stationary	0	1497	1	lawnmower_0
lawnmower	0	stationary	0	1498	1	lawnmower_0
lawnmower	0	stationary	0	1499	1	lawnmower_0
lawnmower	0	stationary	0	1500	1	lawnmower_0
lawnmower	0	stationary	0	1501	1	lawnmower_0
lawnmower	0	stationary	0	1502	1	lawnmower_0
lawnmower	0	stationary	0	1503	1	lawnmower_0
lawnmower	0	stationary	0	1504	1	lawnmower_0
lawnmower	0	stationary	0	1505	1	lawnmower_0
lawnmower	0	stationary	0	1506	1	lawnmower_0
lawnmower	0	stationary	0	1507	1	lawnmower_0
lawnmower	0	stationary	0	1508	1	lawnmower_0
lawnmower	0	stationary	0	1509	1	lawnmower_0
lawnmower	0	stationary	0	1510	1	lawnmower_0
lawnmower	0	stationary	0	1511	1	lawnmower_0
lawnmower	0	stationary	0	1512	1	lawnmower_0
lawnmower	0	stationary	0	1513	1	lawnmower_0
lawnmower	0	stationary	0	1514	1	lawnmower_0
lawnmower	0	stationary	0	1515	1	lawnmower_0
lawnmower	0	stationary	0	1516	1	lawnmower_0
lawnmower	0	stationary	0	1517	1	lawnmower_0
lawnmower	0	stationary	0	1518	1	lawnmower_0
lawnmower	0	stationary	0	1519	1	lawnmower_0
lawnmower	0	stationary	0	1520	1	lawnmower_0
lawnmower	0	stationary	0	1521	1	lawnmower_0
lawnmower	0	stationary	0	1522	1	lawnmower_0
lawnmower	0	stationary	0	1523	1	lawnmower_0
lawnmower	0	stationary	0	1524	1	lawnmower_0
lawnmower	0	stationary	0	1525	1	lawnmower_0
lawnmower	0	stationary	0	1526	1	lawnmower_0
lawnmower	0	stationary	0	1527	1	lawnmower_0
lawnmower	0	stationary	0	1528	1	lawnmower_0
lawnmower	0	stationary	0	1529	1	lawnmower_0
lawnmower	0	stationary	0	1530	1	lawnmower_0
lawnmower	0	stationary	0	1531	1	lawnmower_0
lawnmower	0	stationary	0	1532	1	lawnmower_0
lawnmower	0	stationary	0	1533	1	lawnmower_0
lawnmower	0	stationary	0	1534	1	lawnmower_0
lawnmower	0	stationary	0	1535	1	lawnmower_0
lawnmower	0	stationary	0	1536	1	lawnmower_0
lawnmower	0	stationary	0	1537	1	lawnmower_0
lawnmower	0	stationary	0	1538	1	lawnmower_0
lawnmower	0	stationary	0	1539	1	lawnmower_0
lawnmower	0	stationary	0	1540	1	lawnmower_0
lawnmower	0	stationary	0	1541	1	lawnmower_0
lawnmower	0	stationary	0	1542	1	lawnmower_0
lawnmower	0	stationary	0	1543	1	lawnmower_0
lawnmower	0	stationary	0	1544	1	lawnmower_0
lawnmower	0	stationary	0	1545	1	lawnmower_0
lawnmower	0	stationary	0	1546	1	lawnmower_0
lawnmower	0	stationary	0	1547	1	lawnmower_0
lawnmower	0	stationary	0	1548	1	lawnmower_0
lawnmower	0	stationary	0	1549	1	lawnmower_0
lawnmower	0	stationary	0	1550	1	lawnmower_0
lawnmower	0	stationary	0	1551	1	lawnmower_0
lawnmower	0	stationary	0	1552	1	lawnmower_0
lawnmower	0	stationary	0	1553	1	lawnmower_0
lawnmower	0	stationary	0	1554	1	lawnmower_0
lawnmower	0	stationary	0	1555	1	lawnmower_0
lawnmower	0	stationary	0	1556	1	lawnmower_0
lawnmower	0	stationary	0	1557	1	lawnmower_0
lawnmower	0	stationary	0	1558	1	lawnmower_0
lawnmower	0	stationary	0	1559	1	lawnmower_0
lawnmower	0	stationary	0	1560	1	lawnmower_0
lawnmower	0	stationary	0	1561	1	lawnmower_0
lawnmower	0	stationary	0	1562	1	lawnmower_0
lawnmower	0	stationary	0	1563	1	lawnmower_0
lawnmower	0	stationary	0	1564	1	lawnmower_0
lawnmower	0	stationary	0	1565	1	lawnmower_0
lawnmower	0	stationary	0	1566	1	lawnmower_0
lawnmower	0	stationary	0	1567	1	lawnmower_0
lawnmower	0	stationary	0	1568	1	lawnmower_0
lawnmower	0	stationary	0	1569	1	lawnmower_0
lawnmower	0	stationary	0	1570	1	lawnmower_0
lawnmower	0	stationary	0	1571	1	lawnmower_0
lawnmower	0	stationary	0	1572	1	lawnmower_0
lawnmower	0	stationary	0	1573	1	lawnmower_0
lawnmower	0	stationary	0	1574	1	lawnmower_0
lawnmower	0	stationary	0	1575	1	lawnmower_0
lawnmower	0	stationary	0	1576	1	lawnmower_0
lawnmower	0	stationary	0	1577	1	lawnmower_0
lawnmower	0	stationary	0	1578	1	lawnmower_0
lawnmower	0	stationary	0	1579	1	lawnmower_0
lawnmower	0	stationary	0	1580	1	lawnmower_0
lawnmower	0	stationary	0	1581	1	lawnmower_0
lawnmower	0	stationary	0	1582	1	lawnmower_0
lawnmower	0	stationary	0	1583	1	lawnmower_0
lawnmower	0	stationary	0	1584	1	lawnmower_0
lawnmower	0	stationary	0	1585	1	lawnmower_0
lawnmower	0	stationary	0	1586	1	lawnmower_0
lawnmower	0	stationary	0	1587	1	lawnmower_0
lawnmower	0	stationary	0	1588	1	lawnmower_0
lawnmower	0	stationary	0	1589	1	lawnmower_0
lawnmower	0	stationary	0	1590	1	lawnmower_0
lawnmower	0	stationary	0	1591	1	lawnmower_0
lawnmower	0	stationary	0	1592	1	lawnmower_0
lawnmower	0	stationary	0	1593	1	lawnmower_0
lawnmower	0	stationary	0	1594	1	lawnmower_0
lawnmower	0	stationary	0	1595	1	lawnmower_0
lawnmower	0	stationary	0	1596	1	lawnmower_0
lawnmower	0	stationary	0	1597	1	lawnmower_0
lawnmower	0	stationary	0	1598	1	lawnmower_0
lawnmower	0	stationary	0	1599	1	lawnmower_0
lawnmower	0	stationary	0	1600	1	lawnmower_0
lawnmower	0	stationary	0	1601	1	lawnmower_0
lawnmower	0	stationary	0	1602	1	lawnmower_0
lawnmower	0	stationary	0	1603	1	lawnmower_0
lawnmower	0	stationary	0	1604	1	lawnmower_0
lawnmower	0	stationary	0	1605	1	lawnmower_0
lawnmower	0	stationary	0	1606	1	lawnmower_0
lawnmower	0	stationary	0	1607	1	lawnmower_0
lawnmower	0	stationary	0	1608	1	lawnmower_0
lawnmower	0	stationary	0	1609	1	lawnmower_0
lawnmower	0	stationary	0	1610	1	lawnmower_0
lawnmower	0	stationary	0	1611	1	lawnmower_0
lawnmower	0	stationary	0	1612	1	lawnmower_0
lawnmower	0	stationary	0	1613	1	lawnmower_0
lawnmower	0	stationary	0	1614	1	lawnmower_0
lawnmower	0	stationary	0	1615	1	lawnmower_0
lawnmower	0	stationary	0	1616	1	lawnmower_0
lawnmower	0	stationary	0	1617	1	lawnmower_0
lawnmower	0	stationary	0	1618	1	lawnmower_0
lawnmower	0	stationary	0	1619	1	lawnmower_0
lawnmower	0	stationary	0	1620	1	lawnmower_0
lawnmower	0	stationary	0	1621	1	lawnmower_0
lawnmower	0	stationary	0	1622	1	lawnmower_0
lawnmower	0	stationary	0	1623	1	lawnmower_0
lawnmower	0	stationary	0	1624	1	lawnmower_0
lawnmower	0	stationary	0	1625	1	lawnmower_0
lawnmower	0	stationary	0	1626	1	lawnmower_0
lawnmower	0	stationary	0	1627	1	lawnmower_0
lawnmower	0	stationary	0	1628	1	lawnmower_0
lawnmower	0	stationary	0	1629	1	lawnmower_0
lawnmower	0	stationary	0	1630	1	lawnmower_0
lawnmower	0	stationary	0	1631	1	lawnmower_0
lawnmower	0	stationary	0	1632	1	lawnmower_0
lawnmower	0	stationary	0	1633	1	lawnmower_0
lawnmower	0	stationary	0	1634	1	lawnmower_0
lawnmower	0	stationary	0	1635	1	lawnmower_0
lawnmower	0	stationary	0	1636	1	lawnmower_0
lawnmower	0	stationary	0	1637	1	lawnmower_0
lawnmower	0	stationary	0	1638	1	lawnmower_0
lawnmower	0	stationary	0	1639	1	lawnmower_0
lawnmower	0	stationary	0	1640	1	lawnmower_0
lawnmower	0	stationary	0	1641	1	lawnmower_0
lawnmower	0	stationary	0	1642	1	lawnmower_0
lawnmower	0	stationary	0	1643	1	lawnmower_0
lawnmower	0	stationary	0	1644	1	lawnmower_0
lawnmower	0	stationary	0	1645	1	lawnmower_0
lawnmower	0	stationary	0	1646	1	lawnmower_0
lawnmower	0	stationary	0	1647	1	lawnmower_0
lawnmower	0	stationary	0	1648	1	lawnmower_0
lawnmower	0	stationary	0	1649	1	lawnmower_0
lawnmower	0	stationary	0	1650	1	lawnmower_0
lawnmower	0	stationary	0	1651	1	lawnmower_0
lawnmower	0	stationary	0	1652	1	lawnmower_0
lawnmower	0	stationary	0	1653	1	lawnmower_0
lawnmower	0	stationary	0	1654	1	lawnmower_0
lawnmower	0	stationary	0	1655	1	lawnmower_0
lawnmower	0	stationary	0	1656	1	lawnmower_0
lawnmower	0	stationary	0	1657	1	lawnmower_0
lawnmower	0	stationary	0	1658	1	lawnmower_0
lawnmower	0	stationary	0	1659	1	lawnmower_0
lawnmower	0	stationary	0	1660	1	lawnmower_0
lawnmower	0	stationary	0	1661	1	lawnmower_0
lawnmower	0	stationary	0	1662	1	lawnmower_0
lawnmower	0	stationary	0	1663	1	lawnmower_0
lawnmower	0	stationary	0	1664	1	lawnmower_0
lawnmower	0	stationary	0	1665	1	lawnmower_0
lawnmower	0	stationary	0	1666	1	lawnmower_0
lawnmower	0	stationary	0	1667	1	lawnmower_0
lawnmower	0	stationary	0	1668	1	lawnmower_0
lawnmower	0	stationary	0	1669	1	lawnmower_0
lawnmower	0	stationary	0	1670	1	lawnmower_0
lawnmower	0	stationary	0	1671	1	lawnmower_0
lawnmower	0	stationary	0	1672	1	lawnmower_0
lawnmower	0	stationary	0	1673	1	lawnmower_0
lawnmower	0	stationary	0	1674	1	lawnmower_0
lawnmower	0	stationary	0	1675	1	lawnmower_0
lawnmower	0	stationary	0	1676	1	lawnmower_0
lawnmower	0	stationary	0	1677	1	lawnmower_0
lawnmower	0	stationary	0	1678	1	lawnmower_0
lawnmower	0	stationary	0	1679	1	lawnmower_0
lawnmower	0	stationary	0	1680	1	lawnmower_0
lawnmower	0	stationary	0	1681	1	lawnmower_0
lawnmower	0	stationary	0	1682	1	lawnmower_0
lawnmower	0	stationary	0	1683	1	lawnmower_0
lawnmower	0	stationary	0	1684	1	lawnmower_0
lawnmower	0	stationary	0	1685	1	lawnmower_0
lawnmower	0	stationary	0	1686	1	lawnmower_0
lawnmower	0	stationary	0	1687	1	lawnmower_0
lawnmower	0	stationary	0	1688	1	lawnmower_0
lawnmower	0	stationary	0	1689	1	lawnmower_0
lawnmower	0	stationary	0	1690	1	lawnmower_0
lawnmower	0	stationary	0	1691	1	lawnmower_0
lawnmower	0	stationary	0	1692	1	lawnmower_0
lawnmower	0	stationary	0	1693	1	lawnmower_0
lawnmower	0	stationary	0	1694	1	lawnmower_0
lawnmower	0	stationary	0	1695	1	lawnmower_0
lawnmower	0	stationary	0	1696	1	lawnmower_0
lawnmower	0	stationary	0	1697	1	lawnmower_0
lawnmower	0	stationary	0	1698	1	lawnmower_0
lawnmower	0	stationary	0	1699	1	lawnmower_0
lawnmower	0	stationary	0	1700	1	lawnmower_0
lawnmower	0	stationary	0	1701	1	lawnmower_0
lawnmower	0	stationary	0	1702	1	lawnmower_0
lawnmower	0	stationary	0	1703	1	lawnmower_0
lawnmower	0	stationary	0	1704	1	lawnmower_0
lawnmower	0	stationary	0	1705	1	lawnmower_0
lawnmower	0	stationary	0	1706	1	lawnmower_0
lawnmower	0	stationary	0	1707	1	lawnmower_0
lawnmower	0	stationary	0	1708	1	lawnmower_0
lawnmower	0	stationary	0	1709	1	lawnmower_0
lawnmower	0	stationary	0	1710	1	lawnmower_0
lawnmower	0	stationary	0	1711	1	lawnmower_0
lawnmower	0	stationary	0	1712	1	lawnmower_0
lawnmower	0	stationary	0	1713	1	lawnmower_0
lawnmower	0	stationary	0	1714	1	lawnmower_0
lawnmower	0	stationary	0	1715	1	lawnmower_0
lawnmower	0	stationary	0	1716	1	lawnmower_0
lawnmower	0	stationary	0	1717	1	lawnmower_0
lawnmower	0	stationary	0	1718	1	lawnmower_0
lawnmower	0	stationary	0	1719	1	lawnmower_0
lawnmower	0	stationary	0	1720	1	lawnmower_0
lawnmower	0	stationary	0	1721	1	lawnmower_0
lawnmower	0	stationary	0	1722	1	lawnmower_0
lawnmower	0	stationary	0	1723	1	lawnmower_0
lawnmower	0	stationary	0	1724	1	lawnmower_0
lawnmower	0	stationary	0	1725	1	lawnmower_0
lawnmower	0	stationary	0	1726	1	lawnmower_0
lawnmower	0	stationary	0	1727	1	lawnmower_0
lawnmower	0	stationary	0	1728	1	lawnmower_0
lawnmower	0	stationary	0	1729	1	lawnmower_0
lawnmower	0	stationary	0	1730	1	lawnmower_0
lawnmower	0	stationary	0	1731	1	lawnmower_0
lawnmower	0	stationary	0	1732	1	lawnmower_0
lawnmower	0	stationary	0	1733	1	lawnmower_0
lawnmower	0	stationary	0	1734	1	lawnmower_0
lawnmower	0	stationary	0	1735	1	lawnmower_0
lawnmower	0	stationary	0	1736	1	lawnmower_0
lawnmower	0	stationary	0	1737	1	lawnmower_0
lawnmower	0	stationary	0	1738	1	lawnmower_0
lawnmower	0	stationary	0	1739	1	lawnmower_0
lawnmower	0	stationary	0	1740	1	lawnmower_0
lawnmower	0	stationary	0	1741	1	lawnmower_0
lawnmower	0	stationary	0	1742	1	lawnmower_0
lawnmower	0	stationary	0	1743	1	lawnmower_0
lawnmower	0	stationary	0	1744	1	lawnmower_0
lawnmower	0	stationary	0	1745	1	lawnmower_0
lawnmower	0	stationary	0	1746	1	lawnmower_0
lawnmower	0	stationary	0	1747	1	lawnmower_0
lawnmower	0	stationary	0	1748	1	lawnmower_0
lawnmower	0	stationary	0	1749	1	lawnmower_0
lawnmower	0	stationary	0	1750	1	lawnmower_0
lawnmower	0	stationary	0	1751	1	lawnmower_0
lawnmower	0	stationary	0	1752	1	lawnmower_0
lawnmower	0	stationary	0	1753	1	lawnmower_0
lawnmower	0	stationary	0	1754	1	lawnmower_0
lawnmower	0	stationary	0	1755	1	lawnmower_0
lawnmower	0	stationary	0	1756	1	lawnmower_0
lawnmower	0	stationary	0	1757	1	lawnmower_0
lawnmower	0	stationary	0	1758	1	lawnmower_0
lawnmower	0	stationary	0	1759	1	lawnmower_0
lawnmower	0	stationary	0	1760	1	lawnmower_0
lawnmower	0	stationary	0	1761	1	lawnmower_0
lawnmower	0	stationary	0	1762	1	lawnmower_0
lawnmower	0	stationary	0	1763	1	lawnmower_0
lawnmower	0	stationary	0	1764	1	lawnmower_0
lawnmower	0	stationary	0	1765	1	lawnmower_0
lawnmower	0	stationary	0	1766	1	lawnmower_0
lawnmower	0	stationary	0	1767	1	lawnmower_0
lawnmower	0	stationary	0	1768	1	lawnmower_0
lawnmower	0	stationary	0	1769	1	lawnmower_0
lawnmower	0	stationary	0	1770	1	lawnmower_0
lawnmower	0	stationary	0	1771	1	lawnmower_0
lawnmower	0	stationary	0	1772	1	lawnmower_0
lawnmower	0	stationary	0	1773	1	lawnmower_0
lawnmower	0	stationary	0	1774	1	lawnmower_0
lawnmower	0	stationary	0	1775	1	lawnmower_0
lawnmower	0	stationary	0	1776	1	lawnmower_0
lawnmower	0	stationary	0	1777	1	lawnmower_0
lawnmower	0	stationary	0	1778	1	lawnmower_0
lawnmower	0	stationary	0	1779	1	lawnmower_0
lawnmower	0	stationary	0	1780	1	lawnmower_0
lawnmower	0	stationary	0	1781	1	lawnmower_0
lawnmower	0	stationary	0	1782	1	lawnmower_0
lawnmower	0	stationary	0	1783	1	lawnmower_0
lawnmower	0	stationary	0	1784	1	lawnmower_0
lawnmower	0	stationary	0	1785	1	lawnmower_0
lawnmower	0	stationary	0	1786	1	lawnmower_0
lawnmower	0	stationary	0	1787	1	lawnmower_0
lawnmower	0	stationary	0	1788	1	lawnmower_0
lawnmower	0	stationary	0	1789	1	lawnmower_0
lawnmower	0	stationary	0	1790	1	lawnmower_0
lawnmower	0	stationary	0	1791	1	lawnmower_0
lawnmower	0	stationary	0	1792	1	lawnmower_0
lawnmower	0	stationary	0	1793	1	lawnmower_0
lawnmower	0	stationary	0	1794	1	lawnmower_0
lawnmower	0	stationary	0	1795	1	lawnmower_0
lawnmower	0	stationary	0	1796	1	lawnmower_0
lawnmower	0	stationary	0	1797	1	lawnmower_0
lawnmower	0	stationary	0	1798	1	lawnmower_0
lawnmower	0	stationary	0	1799	1	lawnmower_0
lawnmower	0	stationary	0	1800	1	lawnmower_0
lawnmower	0	stationary	0	1801	1	lawnmower_0
lawnmower	0	stationary	0	1802	1	lawnmower_0
lawnmower	0	stationary	0	1803	1	lawnmower_0
lawnmower	0	stationary	0	1804	1	lawnmower_0
lawnmower	0	stationary	0	1805	1	lawnmower_0
lawnmower	0	stationary	0	1806	1	lawnmower_0
lawnmower	0	stationary	0	1807	1	lawnmower_0
lawnmower	0	stationary	0	1808	1	lawnmower_0
lawnmower	0	stationary	0	1809	1	lawnmower_0
lawnmower	0	stationary	0	1810	1	lawnmower_0
lawnmower	0	stationary	0	1811	1	lawnmower_0
lawnmower	0	stationary	0	1812	1	lawnmower_0
lawnmower	0	stationary	0	1813	1	lawnmower_0
lawnmower	0	stationary	0	1814	1	lawnmower_0
lawnmower	0	stationary	0	1815	1	lawnmower_0
lawnmower	0	stationary	0	1816	1	lawnmower_0
lawnmower	0	stationary	0	1817	1	lawnmower_0
lawnmower	0	stationary	0	1818	1	lawnmower_0
lawnmower	0	stationary	0	1819	1	lawnmower_0
lawnmower	0	stationary	0	1820	1	lawnmower_0
lawnmower	0	stationary	0	1821	1	lawnmower_0
lawnmower	0	stationary	0	1822	1	lawnmower_0
lawnmower	0	stationary	0	1823	1	lawnmower_0
lawnmower	0	stationary	0	1824	1	lawnmower_0
lawnmower	0	stationary	0	1825	1	lawnmower_0
lawnmower	0	stationary	0	1826	1	lawnmower_0
lawnmower	0	stationary	0	1827	1	lawnmower_0
lawnmower	0	stationary	0	1828	1	lawnmower_0
lawnmower	0	stationary	0	1829	1	lawnmower_0
lawnmower	0	stationary	0	1830	1	lawnmower_0
lawnmower	0	stationary	0	1831	1	lawnmower_0
lawnmower	0	stationary	0	1832	1	lawnmower_0
lawnmower	0	stationary	0	1833	1	lawnmower_0
lawnmower	0	stationary	0	1834	1	lawnmower_0
lawnmower	0	stationary	0	1835	1	lawnmower_0
lawnmower	0	stationary	0	1836	1	lawnmower_0
lawnmower	0	stationary	0	1837	1	lawnmower_0
lawnmower	0	stationary	0	1838	1	lawnmower_0
lawnmower	0	stationary	0	1839	1	lawnmower_0
lawnmower	0	stationary	0	1840	1	lawnmower_0
lawnmower	0	stationary	0	1841	1	lawnmower_0
lawnmower	0	stationary	0	1842	1	lawnmower_0
lawnmower	0	stationary	0	1843	1	lawnmower_0
lawnmower	0	stationary	0	1844	1	lawnmower_0
lawnmower	0	stationary	0	1845	1	lawnmower_0
lawnmower	0	stationary	0	1846	1	lawnmower_0
lawnmower	0	stationary	0	1847	1	lawnmower_0
lawnmower	0	stationary	0	1848	1	lawnmower_0
lawnmower	0	stationary	0	1849	1	lawnmower_0
lawnmower	0	stationary	0	1850	1	lawnmower_0
lawnmower	0	stationary	0	1851	1	lawnmower_0
lawnmower	0	stationary	0	1852	1	lawnmower_0
lawnmower	0	stationary	0	1853	1	lawnmower_0
lawnmower	0	stationary	0	1854	1	lawnmower_0
lawnmower	0	stationary	0	1855	1	lawnmower_0
lawnmower	0	stationary	0	1856	1	lawnmower_0
lawnmower	0	stationary	0	1857	1	lawnmower_0
lawnmower	0	stationary	0	1858	1	lawnmower_0
lawnmower	0	stationary	0	1859	1	lawnmower_0
lawnmower	0	stationary	0	1860	1	lawnmower_0
lawnmower	0	stationary	0	1861	1	lawnmower_0
lawnmower	0	stationary	0	1862	1	lawnmower_0
lawnmower	0	stationary	0	1863	1	lawnmower_0
lawnmower	0	stationary	0	1864	1	lawnmower_0
lawnmower	0	stationary	0	1865	1	lawnmower_0
lawnmower	0	stationary	0	1866	1	lawnmower_0
lawnmower	0	stationary	0	1867	1	lawnmower_0
lawnmower	0	stationary	0	1868	1	lawnmower_0
lawnmower	0	stationary	0	1869	1	lawnmower_0
lawnmower	0	stationary	0	1870	1	lawnmower_0
lawnmower	0	stationary	0	1871	1	lawnmower_0
lawnmower	0	stationary	0	1872	1	lawnmower_0
lawnmower	0	stationary	0	1873	1	lawnmower_0
lawnmower	0	stationary	0	1874	1	lawnmower_0
lawnmower	0	stationary	0	1875	1	lawnmower_0
lawnmower	0	stationary	0	1876	1	lawnmower_0
lawnmower	0	stationary	0	1877	1	lawnmower_0
lawnmower	0	stationary	0	1878	1	lawnmower_0
lawnmower	0	stationary	0	1879	1	lawnmower_0
lawnmower	0	stationary	0	1880	1	lawnmower_0
lawnmower	0	stationary	0	1881	1	lawnmower_0
lawnmower	0	stationary	0	1882	1	lawnmower_0
lawnmower	0	stationary	0	1883	1	lawnmower_0
lawnmower	0	stationary	0	1884	1	lawnmower_0
lawnmower	0	stationary	0	1885	1	lawnmower_0
lawnmower	0	stationary	0	1886	1	lawnmower_0
lawnmower	0	stationary	0	1887	1	lawnmower_0
lawnmower	0	stationary	0	1888	1	lawnmower_0
lawnmower	0	stationary	0	1889	1	lawnmower_0
lawnmower	0	stationary	0	1890	1	lawnmower_0
lawnmower	0	stationary	0	1891	1	lawnmower_0
lawnmower	0	stationary	0	1892	1	lawnmower_0
lawnmower	0	stationary	0	1893	1	lawnmower_0
lawnmower	0	stationary	0	1894	1	lawnmower_0
lawnmower	0	stationary	0	1895	1	lawnmower_0
lawnmower	0	stationary	0	1896	1	lawnmower_0
lawnmower	0	stationary	0	1897	1	lawnmower_0
lawnmower	0	stationary	0	1898	1	lawnmower_0
lawnmower	0	stationary	0	1899	1	lawnmower_0
lawnmower	0	stationary	0	1900	1	lawnmower_0
lawnmower	0	stationary	0	1901	1	lawnmower_0
lawnmower	0	stationary	0	1902	1	lawnmower_0
lawnmower	0	stationary	0	1903	1	lawnmower_0
lawnmower	0	stationary	0	1904	1	lawnmower_0
lawnmower	0	stationary	0	1905	1	lawnmower_0
lawnmower	0	stationary	0	1906	1	lawnmower_0
lawnmower	0	stationary	0	1907	1	lawnmower_0
lawnmower	0	stationary	0	1908	1	lawnmower_0
lawnmower	0	stationary	0	1909	1	lawnmower_0
lawnmower	0	stationary	0	1910	1	lawnmower_0
lawnmower	0	stationary	0	1911	1	lawnmower_0
lawnmower	0	stationary	0	1912	1	lawnmower_0
lawnmower	0	stationary	0	1913	1	lawnmower_0
lawnmower	0	stationary	0	1914	1	lawnmower_0
lawnmower	0	stationary	0	1915	1	lawnmower_0
lawnmower	0	stationary	0	1916	1	lawnmower_0
lawnmower	0	stationary	0	1917	1	lawnmower_0
lawnmower	0	stationary	0	1918	1	lawnmower_0
lawnmower	0	stationary	0	1919	1	lawnmower_0
lawnmower	0	stationary	0	1920	1	lawnmower_0
lawnmower	0	stationary	0	1921	1	lawnmower_0
lawnmower	0	stationary	0	1922	1	lawnmower_0
lawnmower	0	stationary	0	1923	1	lawnmower_0
lawnmower	0	stationary	0	1924	1	lawnmower_0
lawnmower	0	stationary	0	1925	1	lawnmower_0
lawnmower	0	stationary	0	1926	1	lawnmower_0
lawnmower	0	stationary	0	1927	1	lawnmower_0
lawnmower	0	stationary	0	1928	1	lawnmower_0
lawnmower	0	stationary	0	1929	1	lawnmower_0
lawnmower	0	stationary	0	1930	1	lawnmower_0
lawnmower	0	stationary	0	1931	1	lawnmower_0
lawnmower	0	stationary	0	1932	1	lawnmower_0
lawnmower	0	stationary	0	1933	1	lawnmower_0
lawnmower	0	stationary	0	1934	1	lawnmower_0
lawnmower	0	stationary	0	1935	1	lawnmower_0
lawnmower	0	stationary	0	1936	1	lawnmower_0
lawnmower	0	stationary	0	1937	1	lawnmower_0
lawnmower	0	stationary	0	1938	1	lawnmower_0
lawnmower	0	stationary	0	1939	1	lawnmower_0
lawnmower	0	stationary	0	1940	1	lawnmower_0
lawnmower	0	stationary	0	1941	1	lawnmower_0
lawnmower	0	stationary	0	1942	1	lawnmower_0
lawnmower	0	stationary	0	1943	1	lawnmower_0
lawnmower	0	stationary	0	1944	1	lawnmower_0
lawnmower	0	stationary	0	1945	1	lawnmower_0
lawnmower	0	stationary	0	1946	1	lawnmower_0
lawnmower	0	stationary	0	1947	1	lawnmower_0
lawnmower	0	stationary	0	1948	1	lawnmower_0
lawnmower	0	stationary	0	1949	1	lawnmower_0
lawnmower	0	stationary	0	1950	1	lawnmower_0
lawnmower	0	stationary	0	1951	1	lawnmower_0
lawnmower	0	stationary	0	1952	1	lawnmower_0
lawnmower	0	stationary	0	1953	1	lawnmower_0
lawnmower	0	stationary	0	1954	1	lawnmower_0
lawnmower	0	stationary	0	1955	1	lawnmower_0
lawnmower	0	stationary	0	1956	1	lawnmower_0
lawnmower	0	stationary	0	1957	1	lawnmower_0
lawnmower	0	stationary	0	1958	1	lawnmower_0
lawnmower	0	stationary	0	1959	1	lawnmower_0
lawnmower	0	stationary	0	1960	1	lawnmower_0
lawnmower	0	stationary	0	1961	1	lawnmower_0
lawnmower	0	stationary	0	1962	1	lawnmower_0
lawnmower	0	stationary	0	1963	1	lawnmower_0
lawnmower	0	stationary	0	1964	1	lawnmower_0
lawnmower	0	stationary	0	1965	1	lawnmower_0
lawnmower	0	stationary	0	1966	1	lawnmower_0
lawnmower	0	stationary	0	1967	1	lawnmower_0
lawnmower	0	stationary	0	1968	1	lawnmower_0
lawnmower	0	stationary	0	1969	1	lawnmower_0
lawnmower	0	stationary	0	1970	1	lawnmower_0
lawnmower	0	stationary	0	1971	1	lawnmower_0
lawnmower	0	stationary	0	1972	1	lawnmower_0
lawnmower	0	stationary	0	1973	1	lawnmower_0
lawnmower	0	stationary	0	1974	1	lawnmower_0
lawnmower	0	stationary	0	1975	1	lawnmower_0
lawnmower	0	stationary	0	1976	1	lawnmower_0
lawnmower	0	stationary	0	1977	1	lawnmower_0
lawnmower	0	stationary	0	1978	1	lawnmower_0
lawnmower	0	stationary	0	1979	1	lawnmower_0
lawnmower	0	stationary	0	1980	1	lawnmower_0
lawnmower	0	stationary	0	1981	1	lawnmower_0
lawnmower	0	stationary	0	1982	1	lawnmower_0
lawnmower	0	stationary	0	1983	1	lawnmower_0
lawnmower	0	stationary	0	1984	1	lawnmower_0
lawnmower	0	stationary	0	1985	1	lawnmower_0
lawnmower	0	stationary	0	1986	1	lawnmower_0
lawnmower	0	stationary	0	1987	1	lawnmower_0
lawnmower	0	stationary	0	1988	1	lawnmower_0
lawnmower	0	stationary	0	1989	1	lawnmower_0
lawnmower	0	stationary	0	1990	1	lawnmower_0
lawnmower	0	stationary	0	1991	1	lawnmower_0
lawnmower	0	stationary	0	1992	1	lawnmower_0
lawnmower	0	stationary	0	1993	1	lawnmower_0
lawnmower	0	stationary	0	1994	1	lawnmower_0
lawnmower	0	stationary	0	1995	1	lawnmower_0
lawnmower	0	stationary	0	1996	1	lawnmower_0
lawnmower	0	stationary	0	1997	1	lawnmower_0
lawnmower	0	stationary	0	1998	1	lawnmower_0
[truncated: 958,001 more rows]
